# Supplementary material for: Methane utilization in Methylomicrobium alcaliphilum 20ZR: a systems approach
Source: Sci Rep. 2018 Feb 6;8:2512. doi: 10.1038/s41598-018-20574-z (PMC5802761; doi:10.1038/s41598-018-20574-z)
Supplement: Supplementary file 1 — Table S1 [file 41598_2018_20574_MOESM1_ESM.xls]

## Sheet: reactions
REACTION ABBREVIATION	OFFICIAL NAME	EQUATION ((note [c], [p] and [e] refer to the compartment: cytosolic, periplasmic and extracellular respectively)	GENE-REACTION ASSOCIATION	FUNCTIONAL CATEGORY	REVERSIBILITY	LOWER BOUND	UPPER BOUND	OBJECTIVE	EC NUMBER
3HAD100_1	3-hydroxyacyl-[acyl-carrier-protein] dehydratase (n-C10:0)	r3hdacp[c] -> d2dcaacp[c] + h2o[c]	(MEALZ_3124) or (MEALZ_0263)	PWY-5971	0	0	1000	0	4.2.1.59
3HAD120_1	3-hydroxyacyl-[acyl-carrier-protein] dehydratase (n-C12:0)	r3hddacp[c] -> dd2acp[c] + h2o[c]	(MEALZ_3124) or (MEALZ_0263)	PWY-5971	0	0	1000	0	4.2.1.59
3HAD140_1	3-hydroxyacyl-[acyl-carrier-protein] dehydratase (n-C14:0)	3rhmyrsacp[c] -> td2acp[c] + h2o[c]	(MEALZ_3124) or (MEALZ_0263)	PWY-5971	0	0	1000	0	4.2.1.59
3HAD160_1	3-hydroxyacyl-[acyl-carrier-protein] dehydratase (n-C16:0)	3hpalmacp[c] -> hdd2acp[c] + h2o[c]	(MEALZ_3124) or (MEALZ_0263)	PWY-5971	0	0	1000	0	4.2.1.59
3HAD180	3-hydroxyacyl-[acyl-carrier-protein] dehydratase (n-C18:0)	r3hstracp[c] -> toctd2eacp[c] + h2o[c]	(MEALZ_3124) or (MEALZ_0263)	PWY-5989	0	0	1000	0	4.2.1.59
3HAD40_1	3-hydroxyacyl-[acyl-carrier-protein] dehydratase (n-C4:0)	r3hbacp[c] -> ctacp[c] + h2o[c]	(MEALZ_3124) or (MEALZ_0263)	PWY-5971	0	0	1000	0	4.2.1.59
3HAD60_1	3-hydroxyacyl-[acyl-carrier-protein] dehydratase (n-C6:0)	r3hhexacp[c] -> thex2eacp[c] + h2o[c]	(MEALZ_3124) or (MEALZ_0263)	PWY-5971	0	0	1000	0	4.2.1.59
3HAD80_1	3-hydroxyacyl-[acyl-carrier-protein] dehydratase (n-C8:0)	3hoctacp[c] -> oc2acp[c] + h2o[c]	(MEALZ_3124) or (MEALZ_0263)	PWY-5971	0	0	1000	0	4.2.1.59
3HADN_1	3-hydroxyacyl-[acyl-carrier-protein] dehydratase (n1)	hgmeacp[c] -> egmeacp[c] + h2o[c]	(MEALZ_3124) or (MEALZ_0263)	PWY-6519	0	0	1000	0	4.2.1.59
3HADN_2	3-hydroxyacyl-[acyl-carrier-protein] dehydratase (n2)	hpmeacp[c] -> epmeacp[c] + h2o[c]	(MEALZ_3124) or (MEALZ_0263)	PWY-6519	0	0	1000	0	4.2.1.59
3OACOAS	3-oxoacyl-coa synthase	malacp[c] + accoa[c] -> actacp[c] + coa[c] + co2[c]	(MEALZ_2025 ) or (MEALZ_2029) or (MEALZ_2623)	PWY-4381	0	0	1000	0	2.3.1.180
3OAR100_1	3-oxoacyl-[acyl-carrier-protein] reductase (n-C10:0)	3odcaacp[c] + nadph[c] -> r3hdacp[c] + nadp[c]	(MEALZ_2027) or (MEALZ_0264) or (MEALZ_3920)	PWY-5971	0	0	1000	0	1.1.1.100
3OAR120	3-oxoacyl-[acyl-carrier-protein] reductase (n-C12:0)	3oddacp[c] + nadph[c] + h[c] -> r3hddacp[c] + nadp[c]	(MEALZ_2027) or (MEALZ_0264) or (MEALZ_3920)	PWY-5971	0	0	1000	0	1.1.1.100
3OAR140_1	3-oxoacyl-[acyl-carrier-protein] reductase (n-C14:0)	3omyrsacp[c] + nadph[c] + h[c] -> 3rhmyrsacp[c] + nadp[c]	(MEALZ_2027) or (MEALZ_0264) or (MEALZ_3920)	PWY-5971	0	0	1000	0	1.1.1.100
3OAR160	3-oxoacyl-[acyl-carrier-protein] reductase (n-C16:0)	3opalmacp[c] + nadph[c] + h[c] -> 3hpalmacp[c] + nadp[c]	(MEALZ_2027) or (MEALZ_0264) or (MEALZ_3920)	PWY-5971	0	0	1000	0	1.1.1.100
3OAR180_1	3-oxoacyl-[acyl-carrier-protein] reductase (n-C18:0)	3ostracp[c] + nadph[c] + h[c] -> r3hstracp[c] + nadp[c]	(MEALZ_2027) or (MEALZ_0264) or (MEALZ_3920)	PWY-5989	0	0	1000	0	1.1.1.100
3OAR40_1	3-oxoacyl-[acyl-carrier-protein] reductase (n-C4:0)	actacp[c] + nadph[c] + h[c] -> r3hbacp[c] + nadp[c]	(MEALZ_2027) or (MEALZ_0264) or (MEALZ_3920)	PWY-5971	0	0	1000	0	1.1.1.100
3OAR60_1	3-oxoacyl-[acyl-carrier-protein] reductase (n-C6:0)	3ohacp[c] + nadph[c] + h[c] -> r3hhexacp[c] + nadp[c]	(MEALZ_2027) or (MEALZ_0264) or (MEALZ_3920)	PWY-5971	0	0	1000	0	1.1.1.100
3OAR80_1	3-oxoacyl-[acyl-carrier-protein] reductase (n-C8:0)	3oocacp[c] + nadph[c] + h[c] -> 3hoctacp[c] + nadp[c]	(MEALZ_2027) or (MEALZ_0264) or (MEALZ_3920)	PWY-5971	0	0	1000	0	1.1.1.100
3OARN_1	3-oxoacyl-[acyl-carrier-protein] reductase (n1)	ogmeacp[c] + nadph[c] + h[c] -> hgmeacp[c] + nadp[c]	(MEALZ_2027) or (MEALZ_0264) or (MEALZ_3920)	PWY-6519	0	0	1000	0	1.1.1.100
3OARN_2	3-oxoacyl-[acyl-carrier-protein] reductase (n2)	opmeacp[c] + nadph[c] + h[c] -> hpmeacp[c] + nadp[c]	(MEALZ_2027) or (MEALZ_0264) or (MEALZ_3920)	PWY-6519	0	0	1000	0	1.1.1.100
3OAS	3-oxoacyl-acp synthase	malcoame[c] + malacp[c] + h[c] -> ogmeacp[c] + coa[c] + co2[c]	(MEALZ_2025) or (MEALZ_2029) or (MEALZ_2623)	PWY-4381	0	0	1000	0	2.3.1.180
3OASN_1	3-oxoacyl-acp synthase (n1, nadph)	egmeacp[c] + malacp[c] + nadph[c] + h[c] -> opmeacp[c] + hacp[c] + co2[c] + nadp[c]	(MEALZ_0262) or (MEALZ_0265)	PWY-6519	0	0	1000	0	2.3.1.179/2.3.1.41
3OASN_2	3-oxoacyl-acp synthase (n2)	epmeacp[c] + coa[c] + h[c] + h2o[c] -> pmcoa[c] + meoh[c] + hacp[c]		PWY-6519	0	0	1000	0
5DOAN	5'-deoxyadenosine nuclosidase	5dad[c] + h2o[c] -> 25drib[c] + ade[c]			0	0	1000	0
A5PISO	arabinose-5-phosphate isomerase	dru5p[c] -> ara5p[c]	(MEALZ_0644)	PWY-1269	0	0	1000	0	5.3.1.13
AACPS1_1	long-chain-fatty-acid-acp ligase (n-C14:0)	myrsacp[c] + amp[c] + ppi[c] -> myrst[c] + hacp[c] + atp[c]	(MEALZ_2830)		0	0	1000	0	6.2.1.20
AATA	aminoadipate aminotransferase	2oxoadp[c] + lglu[c] -> l2aadp[c] + akg[c]		LYSINE-AMINOAD-PWY, PWY-3081	0	0	1000	0	2.6.1.39
AATA1	aromatic-amino-acid transaminase	4hpp[c] + lglu[c] -> ltyr[c] + akg[c]		TYRSYN	0	0	1000	0	2.6.1.57
ABFPT	atp:d-fructose 6-phosphotransferase	bfruf[c] + atp[c] <=> f6p[c] + adp[c] + h[c]	(MEALZ_0616)	PWY-5384	1	-1000	1000	0	2.7.1.4
ACALDDH	aldehyde dehydrogenase	acald[c] + nad[c] + h2o[p] -> ac[c] + nadh[c] + 2 h[c]	(MEALZ_1576)	PWY66-21	0	0	1000	0	1.2.1.3
ACALDtpc	acald transport from p to c	acald[p] -> acald[c]		Transport	0	0	1000	0
ACALNOR	acetaldehyde:nad+ oxidoreductase (coa-acetylating)	acald[c] + coa[c] + nad[c] <=> accoa[c] + nadh[c] + h[c]		PWY-5480, PWY-6587	1	-1000	1000	0	1.2.1.10
ACALS	acetaldehyde synthetase	25drib[c] + atp[c] -> acald[c] + g3p[c] + adp[c] + h[c]			0	0	1000	0
ACCOAC	acetyl-coa carboxylase	hco3[c] + accoa[c] + atp[c] -> malcoa[c] + adp[c] + pi[c] + h[c]	(MEALZ_1485) and (MEALZ_2297) and (MEALZ_3462)	PWY-4381	0	0	1000	0	6.4.1.2
ACGK	acetylglutamate kinase	acglu[c] + atp[c] -> acgp[c] + adp[c]	(MEALZ_0133)	ARGSYNBSUB-PWY	0	0	1000	0	2.7.2.8
ACKr	acetate kinase	actp[c] + adp[c] -> ac[c] + atp[c]	(MEALZ_2853)	PWY-5485	0	0	1000	0	2.7.2.1
ACLS	acetolactate synthase	2 pyr[c] + h[c] -> salac[c] + co2[c]	(MEALZ_3315) and (MEALZ_3316)	VALSYN-PWY	0	0	1000	0	2.2.1.6
ACLS_2ahbut	acetolactate synthase (2-aceto-2-hydroxybutanoate forming)	2obut[c] + pyr[c] + h[c] -> 2ahbut[c] + co2[c]	(MEALZ_3315) and (MEALZ_3316)	ILEUSYN-PWY	0	0	1000	0	2.2.1.6
ACONHT	aconitate hydratase	cit[c] <=> cacon[c] + h2o[c]	(MEALZ_0310) or (MEALZ_3025)	TCA	1	-1000	1000	0	4.2.1.3
ACONHT_1	aconitate hydratase 1	cacon[c] + h2o[c] <=> dticit[c]	(MEALZ_0310) or (MEALZ_3025)	TCA	1	-1000	1000	0	4.2.1.3
ADCL	aminodeoxychorismate lyase	4adcho[c] -> 4abz[c] + pyr[c] + h[c]	(MEALZ_2023) and (MEALZ_2024)	PWY-6543	0	0	1000	0	4.1.3.38
ADCS	aminodeoxychorismate synthase	chor[c] + lgln[c] -> 4adcho[c] + lglu[c]	(MEALZ_2242)	PWY-6543	0	0	1000	0	2.6.1.85
ADGLGC	alpha-d-glucose adenylyltransferase	adpglca[c] + h2o[c] -> adglc[c] + adp[c] + h[c]			0	0	1000	0
ADK1	adenylate kinase	amp[c] + atp[c] -> 2 adp[c]	(MEALZ_3530)	PWY-6126	0	0	1000	0	2.7.4.3
ADNK1	adenosine kinase	adn[c] + atp[c] -> amp[c] + adp[c] + h[c]		PWY-6619	0	0	1000	0	2.7.1.20
ADOCBLPP	adenosylcobalamin phosphate phosphatase	adocbl5p[c] + h2o[c] -> cob12[c] + pi[c]	(MEALZ_0947)	PWY-5509, COBALSYN-PWY, PWY-5508	0	0	1000	0	3.1.3.73
ADPT	adenine phosphoribosyltransferase	ade[c] + prpp[c] -> amp[c] + ppi[c]	(MEALZ_3092)	PWY-6610	0	0	1000	0	2.4.2.7
ADSK	adenylyl-sulfate kinase	aps[c] + atp[c] -> paps[c] + adp[c] + h[c]	(MEALZ_2757) or (MEALZ_2866)	SO4ASSIM-PWY, PWY-5340	0	0	1000	0	2.7.1.25
ADSL1r	adenylsuccinate lyase	adsucc[c] -> fum[c] + amp[c]	(MEALZ_2596)	PWY-6126	0	0	1000	0	4.3.2.2
ADSL2r	adenylosuccinate lyase	5pr4nsuccca5aiz[c] -> fum[c] + aicar[c]	(MEALZ_2596)	PWY-6123	0	0	1000	0	4.3.2.2
ADSS	adenylosuccinate synthetase	imp[c] + gtp[c] + lasp[c] -> adsucc[c] + gdp[c] + pi[c] + 2 h[c]	(MEALZ_3058)	PWY-6126	0	0	1000	0	6.3.4.4
AGGPR	n-acetyl-gamma-glutamyl-phosphate reductase	acgp[c] + nadph[c] + h[c] -> acg5sa[c] + nadp[c] + pi[c]	(MEALZ_0550)	ARGSYNBSUB-PWY	0	0	1000	0	1.2.1.38
AHCi	adenosylhomocysteinase	ahcys[c] + h2o[c] -> adn[c] + lhcys[c]	(MEALZ_0094) or (MEALZ_2257)	METHIONINE-DEG1-PWY	0	0	1000	0	3.3.1.1
AICART	phosphoribosylaminoimidazolecarboxamide formyltransferase	10fthf[c] + aicar[c] -> thf[c] + prfaca[c]	(MEALZ_2305)	PWY-6123	0	0	1000	0	2.1.2.3
AIRC2	phosphoribosylaminoimidazole carboxylase	air[c] + hco3[c] + atp[c] -> n5caizrnt[c] + adp[c] + pi[c] + 2 h[c]	(MEALZ_1364) and (MEALZ_1365)	PWY-6123	0	0	1000	0	4.1.1.21
AIRC3	carboxyaminoimidazole ribonucleotide mutase	n5caizrnt[c] -> 5aizc[c]		PWY-6123	0	0	1000	0	5.4.99.18
AKGDH	2-oxogluterate dehydrogenase	coa[c] + akg[c] + nad[c] -> succoa[c] + co2[c] + nadh[c]	(MEALZ_1357) and (MEALZ_1579) and (MEALZ_1580)	TCA	0	0	1000	0	1.2.4.2
ALAALA	d-alanine--d-alanine ligase	2 dala[c] + atp[c] -> alaala[c] + adp[c] + pi[c] + h[c]	(MEALZ_3598)	PWY-6387	0	0	1000	0	6.3.2.4
ALAD_syn	alanine dehydrogenase	pyr[c] + nh3[c] + nadh[c] + 2 h[c] -> lala[c] + nad[c] + h2o[c]	(MEALZ_0530)	PWY1-2	0	0	1000	0	1.4.1.1
ALAR	alanine racemase	lala[c] <=> dala[c]	(MEALZ_2436)	ALADEG-PWY	1	-1000	1000	0	5.1.1.1
ALAS	5-aminolevulinate synthase	succoa[c] + gly[c] + h[c] -> 5alevlt[c] + coa[c] + co2[c]		PWY-5189	0	0	1000	0	2.3.1.37
AMAOTr	adenosylmethionine-8-amino-7-oxononanoate transaminase	7k8apgt[c] + amet[c] -> amob[c] + 78dapgt[c]	(MEALZ_1448)	PWY0-1507	0	0	1000	0	2.6.1.62
AMETS	s-adenosyl-l-methionine synthase	amob[c] + lgln[c] + nadh[c] + h[c] <=> amet[c] + lglu[c] + nad[c]		PWY0-1507	1	-1000	1000	0
AMSs	nh4 synthase (spontaneous)	nh3[c] + h[c] <=> nh4[c]		PWY-5675	1	-1000	1000	0
ANPRT	anthranilate phosphoribosyltransferase	anth[c] + prpp[c] -> pran[c] + ppi[c]	(MEALZ_0149) or (MEALZ_0150) and (MEALZ_0151)	TRPSYN-PWY	0	0	1000	0	2.4.2.18
ANS	anthranilate synthase	chor[c] + lgln[c] -> anth[c] + pyr[c] + lglu[c] + h[c]	(MEALZ_0150) and (MEALZ_0151) or (MEALZ_3554)	TRPSYN-PWY	0	0	1000	0	4.1.3.27
AOTA	acetylornithine delta-transaminase	acg5sa[c] + lglu[c] -> acorn[c] + akg[c]	(MEALZ_1798)	ARGSYNBSUB-PWY	0	0	1000	0	2.6.1.11
AOXHEXCYCLs	2-amino-6-oxohexanoate dehydratase (spontaneous)	s2a6ohxnt[c] <=> thpp2c[c] + h[c] + h2o[c]		PWY-5324	1	-1000	1000	0
AOXSr	8-amino-7-oxononanoate synthase	pmcoa[c] + lala[c] + h[c] -> 7k8apgt[c] + coa[c] + co2[c]	(MEALZ_2320) or (MEALZ_2457)	PWY-6519, PWY-6578	0	0	1000	0	2.3.1.47
APRAUR	5-amino-6-(5-phosphoribosylamino)uracil reductase	5apru[c] + nadph[c] + h[c] -> 5aprbu[c] + nadp[c]	(MEALZ_2919)	RIBOSYN2-PWY	0	0	1000	0	1.1.1.193
ARGSL	argininosuccinate lyase	largsucc[c] -> larg[c] + fum[c]	(MEALZ_3075)	ARGSYNBSUB-PWY	0	0	1000	0	4.3.2.1
ARGSS	argininosuccinate synthase	lcitr[c] + lasp[c] + atp[c] -> largsucc[c] + amp[c] + ppi[c] + h[c]	(MEALZ_2644)	ARGSYNBSUB-PWY	0	0	1000	0	6.3.4.5
ARP	arabinose phosphatase	ara5p[c] + h2o[c] -> darab[c] + pi[c]			0	0	1000	0
ASADH	aspartate-semialdehyde dehydrogenase	asp4p[c] + nadph[c] + h[c] -> aspsa[c] + nadp[c] + pi[c]	(MEALZ_3526)	DAPLYSINESYN-PWY, P101-PWY, HOMOSERSYN-PWY	0	0	1000	0	1.2.1.11
ASCA	acetyl-coA synthetase	ac[c] + coa[c] + atp[c] -> accoa[c] + amp[c] + ppi[c]	(MEALZ_2864)	PWY66-21	0	0	1000	0	6.2.1.1
ASNS2	asparagine synthetase	lasp[c] + nh3[c] + atp[c] -> lasn[c] + amp[c] + ppi[c]	(MEALZ_1901) or (MEALZ_2686)	ASPARAGINESYN-PWY	0	0	1000	0	6.3.1.1
ASP1DC	aspartate 1-decarboxylase	lasp[c] + h[c] -> alab[c] + co2[c]	(MEALZ_0665)	PWY-5155	0	0	1000	0	4.1.1.11
ASPAT	aspartate aminotransferase	oaa[c] + lglu[c] <=> lasp[c] + akg[c]	(MEALZ_0888)	ASPARTATESYN-PWY, PWY-5913, ASPARTATE-DEG1-PWY, MALATE-ASPARTATE-SHUTTLE-PWY	1	-1000	1000	0	2.6.1.1
ASPAT1	aspartate aminotransferase (lphe forming)	2o3pppn[c] + lglu[c] -> lphe[c] + akg[c]	(MEALZ_0888)	PHESYN	0	0	1000	0	2.6.1.1
ASPCT	aspartate carbamoyltransferase	cbp[c] + lasp[c] -> cbasp[c] + pi[c] + h[c]	(MEALZ_3886)	PWY-5686	0	0	1000	0	2.1.3.2
ASPK	aspartate kinase	lasp[c] + atp[c] -> asp4p[c] + adp[c]	(MEALZ_0240) and (MEALZ_2241) or (MEALZ_2844) or (MEALZ_3247)	DAPLYSINESYN-PWY, P101-PWY, HOMOSERSYN-PWY	0	0	1000	0	2.7.2.4
ASPL	aspartate lyase	lasp[c] -> nh4[c] + fum[c]		GLUTDEG-PWY	0	0	1000	0	4.3.1.1
ASPO6	lasp oxidase	lasp[c] + o2[c] -> aisucc[c] + h2o2[c] + h[c]	(MEALZ_0580)	PYRIDNUCSYN-PWY	0	0	1000	0	1.4.3.16
ATPPRT	atp phosphoribosyltransferase	prpp[c] + atp[c] -> prbatp[c] + ppi[c]	(MEALZ_0637) or (MEALZ_3059)	HISTSYN-PWY	0	0	1000	0	2.4.2.17
ATPS_ppi	atp synthase ppi	atp[c] + 5 pi[c] + 2 h[c] <=> adp[c] + 3 ppi[c] + 2 h2o[c]		Balance	1	-1000	1000	0
BCTA	branched-chain-amino-acid transaminase	3mop[c] + lglu[c] -> lile[c] + akg[c]	(MEALZ_2665)	ILEUSYN-PWY	0	0	1000	0	2.6.1.42
BCTA_glu	branched-chain-amino-acid transaminase (glutamate forming)	4mop[c] + lglu[c] -> lleu[c] + akg[c]	(MEALZ_2665)	LEUSYN-PWY	0	0	1000	0	2.6.1.42
BCTA_val	branched-chain-amino-acid transaminase (valine forming)	3mob[c] + lglu[c] -> lval[c] + akg[c]	(MEALZ_2665)	VALSYN-PWY, LEUSYN-PWY	0	0	1000	0	2.6.1.42
BOF	biomass objective function	0.366 lala[c] + 0.149 larg[c] + 0.119 lasn[c] + 0.409 lasp[c] + 0.024 lcys[c] + 0.487 lglu[c] + 0.15 lgln[c] + 0.078 lhis[c] + 0.339 gly[c] + 0.203 lile[c] + 0.332 lleu[c] + 0.182 llys[c] + 0.093 lmet[c] + 0.171 lphe[c] + 0.161 lpro[c] + 0.194 lser[c] + 0.229 lthr[c] + 0.072 ltrp[c] + 0.111 ltyr[c] + 0.278 lval[c] + 0.106 ectoine[c] + 0.01 myrst[c] + 0.329 palmt[c] + 0.002 strt[c] + 0.002 12dpps[…			0	0	1000	1
BPNT	3',5'-bisphosphate nucleotidase	pap[c] + h2o[c] -> amp[c] + pi[c]	(MEALZ_0947)		0	0	1000	0	3.1.3.7
BTS	biotin synthase	dtbt[c] + h2s[c] + 2 amet[c] -> btn[c] + 2 5dad[c] + 2 lmet[c] + 2 h[c]	(MEALZ_2321)	PWY0-1507	0	0	1000	0	2.8.1.6
C2H6tep	c2h6 transport from e to p	c2h6[e] -> c2h6[p]		Transport	0	0	1000	0
Ca2tec	ca2 transport from e to c	ca2[e] + atp[c] + h2o[c] -> ca2[c] + adp[c] + pi[c] + h[c]	(MEALZ_2422) or (MEALZ_2573)	Transport	0	0	1000	0	3.6.3.14
CAT	catalase	2 h2o2[c] -> o2[c] + 2 h2o[c]	(MEALZ_2565)	DETOX1-PWY	0	0	1000	0	1.11.1.6
CDGPT	cdp-diacylglycerol-glycerol-3-phosphate 3-phosphatidyltransferase	cdpdpalmg[c] + glyc3p[c] -> pg[c] + cmp[c]	(MEALZ_3472)	PWY-5668	0	0	1000	0	2.7.8.5
CDPDSP	cdp-diacylglycerol-serine o-phosphatidyltransferase	lser[c] + cdpdpalmg[c] -> 12dpps[c] + cmp[c] + 2 h[c]	(MEALZ_0232) or (MEALZ_3313)	PWY-5669	0	0	1000	0	2.7.8.8
CH4tep	ch4 transport from e to p	ch4[e] -> ch4[p]		Transport	0	0	1000	0
CHORS	chorismate synthase	5enolpskm3p[c] -> chor[c] + pi[c]	(MEALZ_1552)	PWY-6163	0	0	1000	0	4.2.3.5
CHRM	chorismate mutase	chor[c] -> pphn[c]	(MEALZ_2498)	PHESYN, TYRSYN	0	0	1000	0	5.4.99.5
CMK	4-diphosphocytidyl-2-C-methyl-d-erythritol kinase	4c2me[c] + atp[c] -> 2p4c2me[c] + adp[c] + h[c]	(MEALZ_3370)	NONMEVIPP-PWY	0	0	1000	0	2.7.1.148
COBS	adenosylcobinamide-gdp ribazoletransferase	adocbigdp[c] + arz5p[c] -> adocbl5p[c] + gmp[c] + h[c]	(MEALZ_0948)	PWY-5509, COBALSYN-PWY, PWY-5508	0	0	1000	0	2.7.8.26
COXOX	cytochrome cL-reductase	cytCLred[p] + coxox[p] -> cytCLox[p] + coxred[p] + 0.2 PMF[p]		PWY0-1334	0	0	1000	0	1.10.2.2
CPPPGO	coproporphyrinogen oxidase	cpppg3[c] + o2[c] + 2 h[c] -> pppg9[c] + 2 co2[c] + 2 h2o[c]	(MEALZ_3534)	HEME-BIOSYNTHESIS-II, PWY0-1415	0	0	1000	0	1.3.3.3
CPS	carbamoyl phosphate synthase	hco3[c] + nh3[c] + 2 atp[c] -> cbp[c] + 2 adp[c] + pi[c] + h[c]	(MEALZ_1804) and (MEALZ_1805)	ARGSYNBSUB-PWY, PWY-5686	0	0	1000	0	6.3.5.5
CS	citrate synthase	oaa[c] + accoa[c] + h2o[c] -> coa[c] + cit[c] + h[c]	(MEALZ_1360) or (MEALZ_3024)	TCA	0	0	1000	0	2.3.3.1
CTPS2	ctp synthase (glutamine)	utp[c] + lgln[c] + atp[c] + h2o[c] -> ctp[c] + lglu[c] + adp[c] + pi[c] + 2 h[c]	(MEALZ_1460)	PWY-7176	0	0	1000	0	6.3.4.2
Cu2tec	cu2 transport from e to c	cu2[e] + atp[c] + h2o[c] -> cu2[c] + adp[c] + pi[c] + h[c]	(MEALZ_3945)	Transport	0	0	1000	0
CYSS	cysteine synthase	acser[c] + h2s[c] -> ac[c] + lcys[c] + h[c]	(MEALZ_2249) or (MEALZ_2402)	CYSTSYN-PWY	0	0	1000	0	2.5.1.47
CYTBCCYTC	cytC-cytochrome bc-oxidase	cytbCred[p] + cytCox[p] -> cytbCox[p] + cytCred[p] + 0.4 PMF[p]		PWY-3781	0	0	1000	0
CYTBCQH2	ubiquinol-cytochrome bc-reductase	cytbCox[p] + qh2[p] -> cytbCred[p] + q[p]	(MEALZ_0602) or (MEALZ_0632) and (MEALZ_0633) and (MEALZ_0634)	PWY0-1334	0	0	1000	0	1.10.2.2
CYTCCOX	cytC-cytochrome-c oxidase	cytCred[p] + coxox[p] -> cytCox[p] + coxred[p] + 0.2 PMF[p]		PWY-3781	0	0	1000	0
CYTCLEL	cytochrome cL to electron donor (direct coupling mode)	cytCLred[p] + elaco[p] -> cytCLox[p] + elacrd[p]		PWY0-1334	0	0	1000	0
CYTCLEL_UPHILL	cytochrome cL to electron donor (uphill electron transfer)	2 cytCLred[p] + 3 elaco[p] + cytbCred[p] -> 2 cytCLox[p] + 3 elacrd[p] + cytbCox[p]		PWY0-1334	0	0	1000	0
CYTDUO	ubiquinol to ubiquinol oxidase	qh2[p] + qoox[p] + 0.5 o2[p] + 2 h[c] -> q[p] + qored[p] + 0.4 PMF[p] + h2o[c]	(MEALZ_0274) and (MEALZ_0275)	PWY0-1334	0	0	1000	0	1.10.3.14
CYTK1	cytidylate kinase (cmp)	cmp[c] + atp[c] <=> cdp[c] + adp[c]	(MEALZ_2494)	PWY-7176	1	-1000	1000	0	2.7.4.14/2.7.4.25
DABACT	l-2,4-diaminobutyric acid acetyltransferase	24dab[c] + accoa[c] -> na24dab[c] + coa[c] + h[c]	(MEALZ_3250)	P101-PWY	0	0	1000	0	2.3.1.178
DAPE	diaminopimelate epimerase	ldapime[c] -> mdapime[c]	(MEALZ_1234)	DAPLYSINESYN-PWY	0	0	1000	0	5.1.1.7
DASYN	cdp-diacylglycerol synthase	dpalmpa[c] + ctp[c] + h[c] -> cdpdpalmg[c] + ppi[c]	(MEALZ_2957)	PWY0-1319	0	0	1000	0	2.7.7.41
DB4PS	3,4-dihydroxy-2-butanone-4-phosphate synthase	dru5p[c] -> 1dlgtls4p[c] + for[c] + h[c]	(MEALZ_2917)	RIBOSYN2-PWY	0	0	1000	0	4.1.99.12
DBTA	diaminobutyrate--2-oxoglutarate transaminase	aspsa[c] + lglu[c] -> 24dab[c] + akg[c]	(MEALZ_3249) or (MEALZ_3977)	P101-PWY	0	0	1000	0	2.6.1.76
DBTS	dethiobiotin synthetase	78dapgt[c] + co2[c] + atp[c] -> dtbt[c] + adp[c] + pi[c] + 3 h[c]	(MEALZ_2317)	PWY0-1507	0	0	1000	0	6.3.3.3
DCTPD	dctp deaminase	dctp[c] + h2o[c] -> dutp[c] + nh3[c]	(MEALZ_3762)	PWY0-166	0	0	1000	0	3.5.4.13
DHAD1	dihydroxy-acid dehydratase (2,3-dihydroxy-3-methylbutanoate)	23dhmb[c] -> 3mob[c] + h2o[c]	(MEALZ_1795)	VALSYN-PWY	0	0	1000	0	4.2.1.9
DHAD2	dihydroxy-acid dehydratase (2,3-dihydroxy-3-methylpentanoate)	23dh3mv[c] -> 3mop[c] + h2o[c]	(MEALZ_1795)	ILEUSYN-PWY	0	0	1000	0	4.2.1.9
DHDPRy	dihydrodipicolinate reductase (nadph)	4hthdp[c] + nadph[c] + h[c] -> sthdp[c] + nadp[c] + h2o[c]	(MEALZ_1881)	DAPLYSINESYN-PWY	0	0	1000	0	1.17.1.8
DHDPS	dihydrodipicolinate synthase	aspsa[c] + pyr[c] -> 4hthdp[c] + h[c] + h2o[c]	(MEALZ_1776) or (MEALZ_2612)	DAPLYSINESYN-PWY	0	0	1000	0	4.3.3.7
DHFR	dihydrofolate reductase	dhf[c] + nadph[c] + h[c] -> thf[c] + nadp[c]	(MEALZ_3832)	1CMET2-PWY, PWY-6614	0	0	1000	0	1.5.1.3
DHFS	dihydrofolate synthase	78dhpt[c] + lglu[c] + atp[c] -> dhf[c] + adp[c] + pi[c] + h[c]	(MEALZ_1486)	PWY-6614, 1CMET2-PWY	0	0	1000	0	6.3.2.12
DHNPA_1	dihydroneopterin aldolase	dhnpt[c] -> gcald[c] + 6hmhpt[c]	(MEALZ_0086)	PWY-6147	0	0	1000	0	4.1.2.25
DHORDfum	(s)-dihydroorotate:fumarate oxidoreductase	dhor[c] + fum[c] -> orot[c] + succ[c]	(MEALZ_0603)	PWY-5686	0	0	1000	0	1.3.98.1
DHPPDA	diaminohydroxyphosphoribosylaminopyrimidine deaminase	25drapp[c] + h2o[c] -> nh3[c] + 5apru[c]	(MEALZ_0717)	RIBOSYN2-PWY	0	0	1000	0	3.5.4.26
DHPS2	dihydropteroate synthase	4abz[c] + 6hmhptdp[c] -> 78dhpt[c] + ppi[c]	(MEALZ_1627)	PWY-6614	0	0	1000	0	2.5.1.15
DHQS	3-dehydroquinate synthase	3ddahst7p[c] -> 3dhq[c] + pi[c]		PWY-6164	0	0	1000	0	4.2.3.4
DHR	dihydroorotase	cbasp[c] + h[c] -> dhor[c] + h2o[c]	(MEALZ_2237) or (MEALZ_3887)	PWY-5686	0	0	1000	0	3.5.2.3
DLDLBT	6,7-dimethyl-8-ribityllumazine synthase	5a6rbu[c] + 1dlgtls4p[c] -> dmlz[c] + pi[c] + h[c] + 2 h2o[c]	(MEALZ_2916)	RIBOSYN2-PWY	0	0	1000	0	2.5.1.78
DMATT	dimethylallyltranstransferase	dmpp[c] + ipdp[c] -> grdp[c] + ppi[c]	(MEALZ_1569)	PWY-5122, PWY-5123	0	0	1000	0	2.5.1.1
DMBZIDS	5,6-dimethylbenzimidazole synthase	fmnh2[c] + o2[c] -> dial[c] + dmbzid[c] + e4p[c]	(MEALZ_0954)	PWY-5523	0	0	1000	0	1.13.11.79
DMPPS	1-hydroxy-2-methyl-2-(E)-butenyl 4-diphosphate reductase (dmpp)	h2mb4p[c] + nadh[c] + h[c] -> dmpp[c] + nad[c] + h2o[c]	(MEALZ_0404)	NONMEVIPP-PWY	0	0	1000	0	1.17.1.2
DNMPPA	dihydroneopterin monophosphate dephosphorylase	dhpmp[c] + h2o[c] -> dhnpt[c] + pi[c]		PWY-6147	0	0	1000	0	3.6.1.-
DNTPPA	dihydroneopterin triphosphate pyrophosphatase	78dhptp[c] + h2o[c] -> dhpmp[c] + ppi[c] + h[c]		PWY-6147	0	0	1000	0	3.6.1.-
DPCOAK	dephospho-coa kinase	dpcoa[c] + atp[c] -> coa[c] + adp[c] + h[c]	(MEALZ_0681)	COA-PWY	0	0	1000	0	2.7.1.24
DPHS	phospho-2-dehydro-3-deoxyheptonate aldolase	pep[c] + e4p[c] + h2o[c] -> 3ddahst7p[c] + pi[c]	(MEALZ_0160)	PWY-6164	0	0	1000	0	2.5.1.54
DPR	2-dehydropantoate 2-reductase	2dhp[c] + nadph[c] + h[c] -> rpant[c] + nadp[c]	(MEALZ_0776) or (MEALZ_2855)	PANTO-PWY	0	0	1000	0	1.1.1.169
DQDH	3-dehydroquinate dehydratase	3dhq[c] -> 3dhsk[c] + h2o[c]	(MEALZ_2296)	PWY-6163	0	0	1000	0	4.2.1.10
DTMPK	dtmp kinase	dtmp[c] + atp[c] -> dtdp[c] + adp[c]	(MEALZ_2022)	PWY0-166	0	0	1000	0	2.7.4.9
DUTPDP	dutp diphosphatase	dutp[c] + h2o[c] -> dump[c] + ppi[c] + h[c]	(MEALZ_0131)	PWY0-166	0	0	1000	0	3.6.1.23
DXRI	1-deoxy-d-xylulose 5-phosphate reductoisomerase	dxyl5p[c] + nadph[c] + h[c] -> 2me4p[c] + nadp[c]	(MEALZ_2956)	NONMEVIPP-PWY	0	0	1000	0	1.1.1.267
DXS	1-deoxy-d-xylulose-5-phosphate synthase	pyr[c] + g3p[c] + h[c] -> dxyl5p[c] + co2[c]	(MEALZ_1323) or (MEALZ_3091)	NONMEVIPP-PWY, PYRIDOXSYN-PWY	0	0	1000	0	2.2.1.7
EAR100x_1	enoyl-[acyl-carrier-protein] reductase (nadh) (n-C10:0)	d2dcaacp[c] + nadh[c] + h[c] -> dcaacp[c] + nad[c]	(MEALZ_3043)	PWY-5971	0	0	1000	0	1.3.1.9
EAR120x	enoyl-[acyl-carrier-protein] reductase (nadh) (n-C12:0)	dd2acp[c] + nadh[c] + h[c] -> ddcaacp[c] + nad[c]	(MEALZ_3043)	PWY-5971	0	0	1000	0	1.3.1.9
EAR140x	enoyl-[acyl-carrier-protein] reductase (nadh) (n-C14:0)	td2acp[c] + nadh[c] + h[c] -> myrsacp[c] + nad[c]	(MEALZ_3043)	PWY-5971	0	0	1000	0	1.3.1.9
EAR160x_1	enoyl-[acyl-carrier-protein] reductase (nadh) (n-C16:0)	hdd2acp[c] + nadh[c] + h[c] -> palmacp[c] + nad[c]	(MEALZ_3043)	PWY-5971	0	0	1000	0	1.3.1.9
EAR180x_1	enoyl-[acyl-carrier-protein] reductase (nadh) (n-C18:0)	toctd2eacp[c] + nadh[c] + h[c] -> stacp[c] + nad[c]	(MEALZ_3043)	PWY-5989	0	0	1000	0	1.3.1.9
EAR40x_1	Enoyl-[acyl-carrier-protein] reductase (nadh) (n-C4:0)	ctacp[c] + nadh[c] + h[c] -> butacp[c] + nad[c]	(MEALZ_3043)	PWY-5971	0	0	1000	0	1.3.1.9
EAR60x_1	enoyl-[acyl-carrier-protein] reductase (nadh) (n-C6:0)	thex2eacp[c] + nadh[c] + h[c] -> hexacp[c] + nad[c]	(MEALZ_3043)	PWY-5971	0	0	1000	0	1.3.1.9
EAR80x_1	enoyl-[acyl-carrier-protein] reductase (nadh) (n-C8:0)	oc2acp[c] + nadh[c] + h[c] -> ocacp[c] + nad[c]	(MEALZ_3043)	PWY-5971	0	0	1000	0	1.3.1.9
ECTS	l-ectoine synthase	na24dab[c] -> ectoine[c] + h2o[c]	(MEALZ_3248)	P101-PWY	0	0	1000	0	4.2.1.108
EDA	2-dehydro-3-deoxy-phosphogluconate aldolase	2ddg6p[c] + h[c] -> pyrb[c] + g3p[c]	(MEALZ_1362)	ENTNER-DOUDOROFF-PWY	0	0	1000	0	4.1.2.14
EDD	6-phosphogluconate dehydratase	6pgc[c] -> 2ddg6p[c] + h2o[c]	(MEALZ_1363)	ENTNER-DOUDOROFF-PWY	0	0	1000	0	4.2.1.12
EDH	ethanol dehydrogenase	c2h6o[p] + elaco[p] -> acald[p] + elacrd[p] + 2 h[c]	(MEALZ_1375)	PWY66-21	0	0	1000	0	1.1.1.1
EDTXS1	endotoxin synthesis (lauroyl transferase)	kdo24akdo26lipid4a[c] + ddcaacp[c] -> laurkdo2lipid4[c] + hacp[c]	(MEALZ_2521) or (MEALZ_3629)	KDO-NAGLIPASYN-PWY	0	0	1000	0	2.3.1.-
EDTXS4	endotoxin synthesis (myristoyl transferase)	laurkdo2lipid4[c] + myrsacp[c] -> lipa[c] + hacp[c]	(MEALZ_2521) or (MEALZ_3629)	KDO-NAGLIPASYN-PWY	0	0	1000	0	2.3.1.-
ENO	enolase	2pg[c] <=> pep[c] + h2o[c]	(MEALZ_1462)	ANAGLYCOLYSIS-PWY, PWY-1622, P124-PWY, GLUCONEO-PWY	1	-1000	1000	0	4.2.1.11
EX_Acet	ac exchange	ac[c] ->		Exchange	0	0	1000	0
EX_ADENOSYLCOBALAMIN	cob12 exchange	cob12[c] ->		Exchange	0	0	1000	0
EX_ADENOSYLCOBINAMIDE__45__GDP	adocbigdp exchange	adocbigdp[c] <=>		Exchange	1	-1000	1000	0
EX_c2h6_e	ethane exchange	c2h6[e] <=>		Exchange	1	-1000	1000	0
EX_ca2_e	ca2 exchange	ca2[e] <=>		Exchange	1	-1000	1000	0
EX_ch4_e	ch4 exchange	ch4[e] <=>		Exchange	1	-1000	1000	0
EX_CO2	co2 exchange	co2[c] ->		Exchange	0	0	1000	0
EX_cu2_e	cu2 exchange	cu2[e] <=>		Exchange	1	-1000	1000	0
EX_ethanol_p	ethanol exchange	c2h6o[p] ->		Exchange	0	0	1000	0
EX_fe2_e	fe2 exchange	fe2[e] <=>		Exchange	1	-1000	1000	0
EX_FORMATE	for exchange	for[c] ->		Exchange	0	0	1000	0
EX_h_c	h+ exchange	h[c] <=>		Exchange	1	-1000	1000	0
EX_h2o_e	h2o exchange	h2o[e] ->		Exchange	0	0	1000	0
EX_Lactate	lac exchange	lac[c] ->		Exchange	0	0	1000	0
EX_meoh_e	methanol exchange	meoh[e] <=>		Exchange	1	-1000	1000	0
EX_mg2_e	mg2 exchange	mg2[e] <=>		Exchange	1	-1000	1000	0
EX_no3_e	no3 exchange	no3[e] <=>		Exchange	1	-1000	1000	0
EX_o2_e	o2 exchange	o2[e] <=>		Exchange	1	-1000	1000	0
EX_pi_e	phosphate exchange	pi[e] <=>		Exchange	1	-1000	1000	0
EX_so4_e	so4 exchange	so4[e] <=>		Exchange	1	-1000	1000	0
F6PPKT	d-fructose 6-phosphate phosphoketolase	f6p[c] + pi[c] <=> e4p[c] + actp[c] + h2o[c]	(MEALZ_2572) or (MEALZ_2852)	P124-PWY	1	-1000	1000	0	4.1.2.22
FA160ACPHi	fatty-acyl-acp hydrolase (n-C16:0)	palmacp[c] + amp[c] + ppi[c] -> palmt[c] + hacp[c] + atp[c]		PWY-5971	0	0	1000	0	3.1.2.14
FA180ACPHi	fatty-acyl-acp hydrolase (n-C18:0)	stacp[c] + h2o[c] -> strt[c] + hacp[c]		PWY-5989	0	0	1000	0	3.1.2.14
FAE	5,6,7,8-tetrahydromethanopterin hydro-lyase	fald[c] + h4mpt[c] -> 510mh4mpt[c] + h2o[c]	(MEALZ_0850) and (MEALZ_2428)	PWY-1723	0	0	1000	0	4.2.1.147
FALDtpc	fald transport from p to c	fald[p] -> fald[c]		Transport	0	0	1000	0
FBA	fructose-bisphosphate aldolase	fdp[c] <=> dhap[c] + g3p[c]	(MEALZ_3947) or (MEALZ_3793)	PWY-1042, GLUCONEO-PWY	1	-1000	1000	0	4.1.2.13
FBP	fructose-bisphosphatase	fdp[c] + h2o[c] -> f6p[c] + pi[c]	(MEALZ_2859)	GLUCONEO-PWY	0	0	1000	0	3.1.3.11
FCLT	ferrochelatase	ppp9[c] + fe2[c] -> pheme[c] + 2 h[c]	(MEALZ_3642)	HEME-BIOSYNTHESIS-II, HEMESYN2-PWY, PWY0-1415	0	0	1000	0	4.99.1.1
FDH	formate dehydrogenase	for[c] + nad[c] -> co2[c] + nadh[c]	(MEALZ_0215) and (MEALZ_0216) and (MEALZ_0217) or (MEALZ_1882) and (MEALZ_1883)	PWY-1881	0	0	1000	0	1.2.1.2
Fe2tec	fe2 transport from e to c	fe2[e] + atp[c] + h2o[c] -> adp[c] + fe2[c] + pi[c] + h[c]	(MEALZ_2422)	Transport	0	0	1000	0
FHCA	formyltransferase/hydrolase	5fthmpt[c] + h2o[c] -> h4mpt[c] + for[c] + h[c]	(MEALZ_1263)	PWY-1723	0	0	1000	0
FMNAT	fad synthetase	fmn[c] + atp[c] + h[c] -> fad[c] + ppi[c]	(MEALZ_3584)	RIBOSYN2-PWY	0	0	1000	0	2.7.7.2
FMNRx	fmn reductase (nad(p)h)	fmn[c] + nadh[c] + 2 h[c] -> fmnh2[c] + nad[c]	(MEALZ_1802)	PWY-5523	0	0	1000	0	1.5.1.39
FNOR	ferredoxin-nadp+ reductase	2 fdxox[c] + 3 h[c] + nadph[c] -> 2 fdxrd[c] + nadp[c]	(MEALZ_3933)		0	0	1000	0	1.18.1.2
FRD	fumarate reductase (nadh)	succ[c] + nad[c] <=> fum[c] + nadh[c] + h[c]	(MEALZ_2679) and (MEALZ_2680) and (MEALZ_2682)	TCA	1	-1000	1000	0	1.3.5.1
FRTT	farnesyltranstransferase	grdp[c] + ipdp[c] -> frdp[c] + ppi[c]	(MEALZ_3090)	PWY-5123	0	0	1000	0	2.5.1.10
FTHFLi	formate-tetrahydrofolate ligase	thf[c] + for[c] + atp[c] <=> 10fthf[c] + adp[c] + pi[c]	(MEALZ_3224)	PWY-1722	1	-1000	1000	0	6.3.4.3
FUM	fumarate hydratase	smal[c] <=> fum[c] + h2o[c]	(MEALZ_0281) or (MEALZ_1827)	TCA	1	-1000	1000	0	4.2.1.2
G1PACT	glucosamine-1-phosphate n-acetyltransferase	gam1p[c] + accoa[c] -> acgam1p[c] + coa[c] + h[c]	(MEALZ_0337)	UDPNAGSYN-PWY	0	0	1000	0	2.3.1.157
G3PAT160	glycerol 3 phosphate o acyltransferase (n-C16:0)	pmtcoa[c] + glyc3p[c] -> palmglyc3p[c] + coa[c]		PWY0-1319	0	0	1000	0	2.3.1.15
G3PD2_2	glycerol-3-phosphate dehydrogenase (nad(p))	dhap[c] + nadph[c] + h[c] -> glyc3p[c] + nadp[c]	(MEALZ_0434)	PWY0-1319	0	0	1000	0	1.1.1.94
G5SADs	l-glutamate 5-semialdehyde dehydratase (spontaneous)	glugsa[c] <=> s1pyr5c[c] + h[c] + h2o[c]		PROSYN-PWY	1	-1000	1000	0
G5SD	glutamate-5-semialdehyde dehydrogenase	glu5p[c] + nadph[c] + h[c] -> glugsa[c] + nadp[c] + pi[c]	(MEALZ_0802) or (MEALZ_1845)	PROSYN-PWY	0	0	1000	0	1.2.1.41
G6PDH2r	glucose 6-phosphate dehydrogenase	g6p[c] + nadp[c] -> 6pgl[c] + nadph[c] + h[c]	(MEALZ_4018) or (MEALZ_3918)	RUMP-PWY, OXIDATIVEPENT-PWY	0	0	1000	0	1.1.1.49
G6PI_1	glucose-6-phosphate 1-epimerase	g6p[c] <=> ag6p[c]		PWY-5384	1	-1000	1000	0	5.1.3.15
GALBDS	beta-d-galactose synthase	udpagal[c] + h2o[c] -> gal_bD[c] + udp[c] + h[c]			0	0	1000	0
GALUi	glucose-1-phosphate uridylyltransferase	utp[c] + ag1p[c] + h[c] -> udpg[c] + ppi[c]	(MEALZ_2754)	PWY-7343	0	0	1000	0	2.7.7.9
GAPD	glyceraldehyde-3-phosphate dehydrogenase	g3p[c] + nad[c] + pi[c] <=> 13dpg[c] + nadh[c] + h[c]	(MEALZ_3079) or (MEALZ_0446)	ANAGLYCOLYSIS-PWY, PWY-1042, GLUCONEO-PWY	1	-1000	1000	0	1.2.1.12
GARFT	phosphoribosylglycinamide formyltransferase	10fthf[c] + gar[c] -> thf[c] + 5pfgam[c] + h[c]	(MEALZ_1356)	PWY-6613, PWY-6121	0	0	1000	0	2.1.2.2
GCALDD	glycolaldehyde dehydrogenase	gcald[c] + nad[c] + h2o[c] <=> glyclt[c] + nadh[c] + 2 h[c]			1	-1000	1000	0	1.2.1.21
GCL	glutamate--cysteine ligase	lcys[c] + lglu[c] + atp[c] -> lgglucys[c] + adp[c] + pi[c] + h[c]	(MEALZ_2785)	GLUTATHIONESYN-PWY	0	0	1000	0	6.3.2.2
GDC	glutamate decarboxylase	lglu[c] + h2o[c] -> sucsal[c] + co2[c] + nh4[c] + h[c]		P105-PWY	0	0	1000	0	4.1.1.71
GF6PTA	glutamine-fructose-6-phosphate transaminase	lgln[c] + f6p[c] -> gam6p[c] + lglu[c]	(MEALZ_0338)	UDPNAGSYN-PWY	0	0	1000	0	2.6.1.16
GHMT	serine hydroxymethyltransferase	thf[c] + lser[c] <=> gly[c] + mlthf[c] + h2o[c]	(MEALZ_3223)	PWY-1622, GLYSYN-PWY, 1CMET2-PWY	1	-1000	1000	0	2.1.2.1
GK1	guanylate kinase (gmp:atp)	gmp[c] + atp[c] -> gdp[c] + adp[c]	(MEALZ_0371)	PWY-6125, PWY-7221	0	0	1000	0	2.7.4.8
GLGC	glucose-1-phosphate adenylyltransferase	ag1p[c] + atp[c] + h[c] -> adpglca[c] + ppi[c]	(MEALZ_3506)	GLYCOGENSYNTH-PWY	0	0	1000	0	2.7.7.27
GLU5K	glutamate 5-kinase	lglu[c] + atp[c] -> glu5p[c] + adp[c]	(MEALZ_2241) or (MEALZ_3586)	PROSYN-PWY	0	0	1000	0	2.7.2.11
GLUPRT	glutamine phosphoribosyldiphosphate amidotransferase	prpp[c] + lgln[c] + h2o[c] -> pram[c] + lglu[c] + ppi[c]	(MEALZ_1489)	PWY-6121	0	0	1000	0	2.4.2.14
GLUR	glutamate racemase	lglu[c] -> dglu[c]		PWY-6387	0	0	1000	0	5.1.1.3
GLUS	glutamate synthase	nh3[c] + akg[c] + nadph[c] + 2 h[c] -> lglu[c] + nadp[c] + h2o[c]	(MEALZ_2968)	PWY-5675, PWY-5913, GLUTSYNIII-PWY, GLUTAMATESYN-RXN	0	0	1000	0	1.4.1.4
GLUSy	glutamate synthase (nadph)	2 lglu[c] + nadp[c] <=> lgln[c] + akg[c] + nadph[c] + h[c]	(MEALZ_2968)	GLUTSYN-PWY, GLUTAMINEFUM-PWY	1	-1000	1000	0	1.4.1.13
GLXR	glyoxylate reductase	glyclt[c] + nad[c] <=> glx[c] + nadh[c] + h[c]			1	-1000	1000	0	1.1.1.79
GLYCK2	glycerate 2-kinase	dglyc[c] + atp[c] <=> 3pg[c] + adp[c] + h[c]	(MEALZ_3222)	PWY-1622	1	-1000	1000	0	2.7.1.165
GMPS2	gmp synthase	xmp[c] + lgln[c] + atp[c] + h2o[c] -> gmp[c] + amp[c] + lglu[c] + ppi[c] + 2 h[c]	(MEALZ_0102)	PWY-6125	0	0	1000	0	6.3.5.2
GSPK	glucosamine kinase	gam1p[c] + h2o[c] <=> gam[c] + pi[c]			1	-1000	1000	0
GTHS	glutathione synthetase	lgglucys[c] + gly[c] + atp[c] -> gth[c] + adp[c] + pi[c] + h[c]	(MEALZ_3881)	GLUTATHIONESYN-PWY	0	0	1000	0	6.3.2.3
GTPCI	gtp cyclohydrolase I	gtp[c] + h2o[c] -> 78dhptp[c] + for[c] + h[c]	(MEALZ_2038)	PWY-6147	0	0	1000	0	3.5.4.16
GTPCII	gtp cyclohydrolase II	gtp[c] + 3 h2o[c] -> 25drapp[c] + for[c] + ppi[c] + 2 h[c]	(MEALZ_0717) or (MEALZ_3560)	RIBOSYN2-PWY	0	0	1000	0	3.5.4.25
H2Otcp	h2o transport from c to p	h2o[c] <=> h2o[p]		Transport	1	-1000	1000	0
H2Otep	h2o transport from p to e	h2o[p] <=> h2o[e]		Transport	1	-1000	1000	0
HACNH	homoaconitate hydratase	chacon[c] + h2o[c] -> hcit[c]		LYSINE-AMINOAD-PWY, PWY-3081	0	0	1000	0	4.2.1.36
HACONT	methanogen homoaconitase	rhcit[c] -> chacon[c] + h2o[c]		LYSINE-AMINOAD-PWY, PWY-3081	0	0	1000	0	4.2.1.114
HCITS	homocitrate synthase	accoa[c] + akg[c] + h2o[c] -> rhcit[c] + coa[c] + h[c]	(MEALZ_1360) or (MEALZ_3024)	LYSINE-AMINOAD-PWY, PWY-3081	0	0	1000	0	2.3.3.14
HCO3E_1	carbonic anhydrase	hco3[c] + h[c] <=> co2[c] + h2o[c]	(MEALZ_0427)	PWYQT-4429, PWY-6142	1	-1000	1000	0	4.2.1.1
HDS	4-hydroxy-3-methylbut-2-en-1-yl diphosphate synthase	2mecdp[c] + 2 fdxrd[c] -> h2mb4p[c] + 2 fdxox[c] + h2o[c] + 3 h[c]	(MEALZ_1706)	NONMEVIPP-PWY	0	0	1000	0	1.17.7.1
HICITD	homoisocitrate dehydrogenase	hcit[c] + nad[c] -> 2oxoadp[c] + co2[c] + nadh[c]		LYSINE-AMINOAD-PWY, PWY-3081	0	0	1000	0	1.1.1.87
HISTD	histidinol dehydrogenase	histd[c] + 2 nad[c] + h2o[c] <=> lhis[c] + 2 nadh[c] + 3 h[c]	(MEALZ_0636)		1	-1000	1000	0	1.1.1.23
HISTP	histidinol-phosphatase	hispP[c] + h2o[c] -> histd[c] + pi[c]		HISTSYN-PWY	0	0	1000	0	3.1.3.15
HMBS	hydroxymethylbilane synthase	4 ppbng[c] + h2o[c] -> hmbil[c] + 4 nh3[c] + 4 h[c]	(MEALZ_3074)	PWY-5189, PWY-5188	0	0	1000	0	2.5.1.61
HPI	3-hexulose-6-phosphate isomerase	hexls6p[c] -> f6p[c]	(MEALZ_3952)	RUMP-PWY, PWY-1861	0	0	1000	0	5.3.1.27
HPPK	2-amino-4-hydroxy-6- hydroxymethyldihydropteridine pyrophosphokinase	6hmhpt[c] + atp[c] -> 6hmhptdp[c] + amp[c] + h[c]	(MEALZ_0085) or (MEALZ_0668)	PWY-6147	0	0	1000	0	2.7.6.3
HPS	3-hexulose-6-phosphate synthase	fald[c] + dru5p[c] -> hexls6p[c]	(MEALZ_3953) or (MEALZ_1912)	RUMP-PWY, PWY-1861	0	0	1000	0	4.1.2.43
HPYRRx	hydroxypyruvate reductase (nadh)	hpyr[c] + nadh[c] + h[c] -> dglyc[c] + nad[c]	(MEALZ_1676) and (MEALZ_1677) and (MEALZ_1678)	PWY-1622	0	0	1000	0	1.1.1.81/1.1.1.26/1.1.99.14
HSDH	homoserine dehydrogenase	nadh[c] + aspsa[c] + h[c] -> lhom[c] + nad[c]	(MEALZ_1561)	HOMOSERSYN-PWY	0	0	1000	0	1.1.1.3
HSK	homoserine kinase	lhom[c] + atp[c] -> phom[c] + adp[c] + h[c]	(MEALZ_0955)	HOMOSER-THRESYN-PWY	0	0	1000	0	2.7.1.39
HSST	homoserine o-succinyltransferase	lhom[c] + succoa[c] -> suchms[c] + coa[c]	(MEALZ_3413)	HOMOSER-METSYN-PWY	0	0	1000	0	2.3.1.46
HSTPTr	histidinol phosphate transaminase	lglu[c] + imactp[c] -> hispP[c] + akg[c]	(MEALZ_0635) or (MEALZ_2497)	HISTSYN-PWY	0	0	1000	0	2.6.1.9
ICDHyr	isocitrate dehydrogenase nadp	dticit[c] + nadp[c] -> co2[c] + akg[c] + nadph[c]	(MEALZ_3844)	TCA	0	0	1000	0	1.1.1.42
IG3PS	imidazole-glycerol-3-phosphate synthase	prfaicarp[c] + lgln[c] -> aicar[c] + lglu[c] + h[c] + eig3p[c]	(MEALZ_0074)	HISTSYN-PWY	0	0	1000	0	2.4.2.-
IGPDH	imidazoleglycerol-phosphate dehydratase	eig3p[c] -> imactp[c] + h2o[c]	(MEALZ_0073)	HISTSYN-PWY	0	0	1000	0	4.2.1.19
IGPS	indole-3-glycerol-phosphate synthase	1cpr5p[c] + h[c] -> 3ig3p[c] + co2[c] + h2o[c]	(MEALZ_0148)	TRPSYN-PWY	0	0	1000	0	4.1.1.48
IMDHT	isopropylmalate isomerase	3ipm[c] <=> 2s2ippm[c]	(MEALZ_3528) and (MEALZ_3529)		1	-1000	1000	0	4.2.1.33
IMPC	imp cyclohydrolase	prfaca[c] -> imp[c] + h2o[c]	(MEALZ_2305)	PWY-6123	0	0	1000	0	3.5.4.10
IMPD	imp dehydrogenase	imp[c] + nad[c] + h2o[c] -> xmp[c] + nadh[c] + h[c]	(MEALZ_0101)	PWY-6125	0	0	1000	0	1.1.1.205
IPDPS	1-hydroxy-2-methyl-2-(E)-butenyl 4-diphosphate reductase (ipdp)	h2mb4p[c] + nadh[c] + h[c] -> ipdp[c] + nad[c] + h2o[c]	(MEALZ_0404)	NONMEVIPP-PWY	0	0	1000	0	1.17.1.2
IPMD	3-isopropylmalate dehydrogenase	3ipm[c] + nad[c] <=> 4mop[c] + co2[c] + nadh[c]	(MEALZ_1502)	PWY-7396	1	-1000	1000	0	1.1.1.85
IPPS	2-isopropylmalate synthase	3mob[c] + accoa[c] + h2o[c] -> 2s2ippm[c] + coa[c] + h[c]	(MEALZ_3312)	LEUSYN-PWY	0	0	1000	0	2.3.3.13
KARA1	ketol-acid reductoisomerase (2,3-dihydroxy-3-methylbutanoate)	salac[c] + nadph[c] + h[c] -> 23dhmb[c] + nadp[c]	(MEALZ_3314)	VALSYN-PWY	0	0	1000	0	1.1.1.86
KARA2	ketol-acid reductoisomerase	2ahbut[c] + nadph[c] + h[c] -> 23dh3mv[c] + nadp[c]	(MEALZ_3314)	ILEUSYN-PWY	0	0	1000	0	1.1.1.86
KAS	beta-ketoacyl synthase	butacp[c] + malcoa[c] <=> 3ohacp[c] + coa[c] + co2[c]	(MEALZ_0262) or (MEALZ_0265)	PWY-5971	1	-1000	1000	0	2.3.1.41
KAS_1	beta-ketoacyl synthase 1	hexacp[c] + malcoa[c] + h[c] <=> 3oocacp[c] + coa[c] + co2[c]	(MEALZ_0262) or (MEALZ_0265)	PWY-5971	1	-1000	1000	0	2.3.1.41
KAS_2	beta-ketoacyl synthase 2	ocacp[c] + malcoa[c] + h[c] <=> 3odcaacp[c] + coa[c] + co2[c]	(MEALZ_0262) or (MEALZ_0265)	PWY-5971	1	-1000	1000	0	2.3.1.41
KAS_3	beta-ketoacyl synthase 3	dcaacp[c] + malcoa[c] + 2 h[c] <=> 3oddacp[c] + coa[c] + co2[c]	(MEALZ_0262) or (MEALZ_0265)	PWY-5971	1	-1000	1000	0	2.3.1.41
KAS_4	beta-ketoacyl synthase 4	myrsacp[c] + malcoa[c] + h[c] <=> 3opalmacp[c] + coa[c] + co2[c]	(MEALZ_0262) or (MEALZ_0265)	PWY-5971	1	-1000	1000	0	2.3.1.41
KAS_5	beta-ketoacyl synthase 5	palmacp[c] + malcoa[c] + h[c] -> 3ostracp[c] + coa[c] + co2[c]	(MEALZ_0262) or (MEALZ_0265)	PWY-5989	0	0	1000	0	2.3.1.41
KAS_6	beta-ketoacyl synthase 6	malcoa[c] + ddcaacp[c] + 2 h[c] <=> 3omyrsacp[c] + coa[c] + co2[c]	(MEALZ_0262) or (MEALZ_0265)	PWY-5971	1	-1000	1000	0	2.3.1.41
KDOCT2	3-deoxy-manno-octulosonate cytidylyltransferase	kdo[c] + ctp[c] -> ckdo[c] + ppi[c]	(MEALZ_1558)	PWY-1269	0	0	1000	0	2.7.7.38
KDOPP	3-deoxy-manno-octulosonate-8-phosphatase	kdo8p[c] + h2o[c] -> kdo[c] + pi[c]	(MEALZ_0645)	PWY-1269	0	0	1000	0	3.1.3.45
KDOPS	2-dehydro-3-deoxyphosphooctonate aldolase	ara5p[c] + pep[c] + h2o[c] -> kdo8p[c] + pi[c]	(MEALZ_1362) or (MEALZ_1461)	PWY-1269	0	0	1000	0	2.5.1.55
LDH	lac dehydrogenase	pyr[c] + nadh[c] + h[c] -> lac[c] + nad[c]	(MEALZ_0534)	PWY-5481, P124-PWY	0	0	1000	0	1.1.1.27
LNSTLS	lanosterol synthase	23epx23dhsq[c] -> lanost[c]		PWY-6132	0	0	1000	0	5.4.99.7
LPADSS	lipid-a-disaccharide synthase	u23hmyrsga[c] + lipidxmyrsa[c] -> lipidads[c] + udp[c] + h[c]	(MEALZ_2849)	NAGLIPASYN-PWY	0	0	1000	0	2.4.1.182
MALCOAMT	malonyl-coa methyltransferase	malcoa[c] + amet[c] -> malcoame[c] + ahcys[c] + h[c]	(MEALZ_2318)		0	0	1000	0	2.1.1.197
MALTSS	maltose synthase	2 ag1p[c] + h2o[c] -> malt[c] + 2 pi[c]			0	0	1000	0
MCH	n(5),n(10)-methenyltetrahydromethanopterin cyclohydrolase	510methmpt[c] + h2o[c] -> 5fthmpt[c] + h[c]	(MEALZ_2425)	PWY-1723	0	0	1000	0	3.5.4.27
MCLA1	malyl-coa lyase	smalcoa[c] <=> glx[c] + accoa[c]	(MEALZ_3217)	PWY-1622	1	-1000	1000	0	4.1.3.24
MCOATA	malonyl-coa-acp transacylase	malcoa[c] + hacp[c] + h[c] -> malacp[c] + coa[c]	(MEALZ_2028)	PWY-4381	0	0	1000	0	2.3.1.39
MDH	malate dehydrogenase	smal[c] + nad[c] <=> oaa[c] + nadh[c] + h[c]	(MEALZ_3220) or (MEALZ_0534)	PWY-1622, GLUCONEO-PWY, TCA	1	-1000	1000	0	1.1.1.37
ME	malic enzyme	smal + nadp[c] <=> pyr[c] + co2[c] + nadph[c]	(MEALZ_3220) or (MEALZ_0534)	GLUCONEO-PWY	1	-1000	1000	0	1.1.1.40
MECDPS	2-c-methyl-d-erythritol 2,4-cyclodiphosphate synthase	2p4c2me[c] -> 2mecdp[c] + cmp[c]	(MEALZ_1465)	NONMEVIPP-PWY	0	0	1000	0	4.6.1.12
MEohtep	meoh transport from e to p	meoh[e] -> meoh[p]		Transport	0	0	1000	0
MEPCT	2-c-methyl-d-erythritol 4-phosphate cytidylyltransferase	2me4p[c] + ctp[c] + h[c] -> 4c2me[c] + ppi[c]	(MEALZ_1464)	NONMEVIPP-PWY	0	0	1000	0	2.7.7.60
METAT	methionine adenosyltransferase	lmet[c] + atp[c] + h2o[c] -> amet[c] + ppi[c] + pi[c]	(MEALZ_0093)	SAM-PWY, METHIONINE-DEG1-PWY	0	0	1000	0	2.5.1.6
METS	methionine synthase	5mthf[c] + lhcys[c] -> thf[c] + lmet[c]	(MEALZ_0523)	HOMOSER-METSYN-PWY, 1CMET2-PWY	0	0	1000	0	2.1.1.13
Mg2tec	mg2 transport from e to c	mg2[e] + atp[c] + h2o[c] -> mg2[c] + adp[c] + pi[c] + h[c]	(MEALZ_2422)	Transport	0	0	1000	0	3.6.3.14
MOAT	3-deoxy-D-manno-octulosonic acid transferase	ckdo[c] + lipid4[c] -> kdo26lipid4[c] + cmp[c] + h[c]	(MEALZ_3070)	KDOSYN-PWY	0	0	1000	0	2.4.99.12
MOAT2	3-deoxy-D-manno-octulosonic acid transferase 2	kdo26lipid4[c] + ckdo[c] -> kdo24akdo26lipid4a[c] + cmp[c]	(MEALZ_3070)	KDOSYN-PWY	0	0	1000	0	2.4.99.13
MOHMT	3-methyl-2-oxobutanoate hydroxymethyltransferase	3mob[c] + mlthf[c] + h2o[c] -> thf[c] + 2dhp[c]	(MEALZ_0667)	PANTO-PWY	0	0	1000	0	2.1.2.11
MTDB	nad(p)-dependent methylene h4mpt dehydrogenase	510mh4mpt[c] + nad[c] -> 510methmpt[c] + nadh[c]	(MEALZ_1371) and (MEALZ_1372)	PWY-1723	0	0	1000	0	1.5.1.-
MTHFC	methenyltetrahydrofolate cyclohydrolase	methf[c] + h2o[c] <=> 10fthf[c] + h[c]	(MEALZ_1417) or (MEALZ_3491)	PWY-6613, PWY-1722, 1CMET2-PWY	1	-1000	1000	0	3.5.4.9
MTHFD	methylenetetrahydrofolate dehydrogenase (nadp)	mlthf[c] + nadp[c] <=> nadph[c] + methf[c]	(MEALZ_1417) or (MEALZ_3221)	PWY-1722, 1CMET2-PWY	1	-1000	1000	0	1.5.1.5
MTHFR2_1	methylenetetrahydrofolate reductase (nad(p)h)	nadh[c] + mlthf[c] + h[c] -> 5mthf[c] + nad[c]	(MEALZ_0095)	1CMET2-PWY	0	0	1000	0	1.5.1.20
MTK	malate thiokinase	smal[c] + coa[c] + atp[c] <=> smalcoa[c] + adp[c] + pi[c]	(MEALZ_3215) and (MEALZ_3216)	PWY-1622	1	-1000	1000	0	6.2.1.9
MXA	methanol dehydrogenase (cytochrome cL)	meoh[p] + cytCLox[p] -> fald[p] + cytCLred[p] + 2 h[c]	(MEALZ_3445) and (MEALZ_3446) and (MEALZ_3447) and (MEALZ_3448)	PWY-6966	0	0	1000	0	1.1.2.7
MXA1	methanol dehydrogenase	meoh[c] + nad[c] -> fald[c] + nadh[c] + h[c]	(MEALZ_3445) and (MEALZ_3447) and (MEALZ_3448)	PWY-6510	0	0	1000	0	1.1.1.244
NACO	nicotinate oxidase	nac[c] + 2 o2[c] + nadh[c] + 2 h2o[c] -> nh4[c] + fum[c] + co2[c] + for[c] + nad[c] + 2 h[c]			0	0	1000	0
NADHDH	nadh dehydrogenase	elaco[c] + nadh[c] + h[c] <=> elacrd[c] + nad[c]	(MEALZ_0375) or (MEALZ_1287)		1	-1000	1000	0	1.6.99.3
NADPPPS	nadp phosphatase	nadp[c] + h2o[c] <=> nad[c] + pi[c] + 4 h[c]	(MEALZ_3570)	NADPHOS-DEPHOS-PWY	1	-1000	1000	0	3.1.3.1
NADS2	nad synthase (glutamine-hydrolysing)	nacad[c] + lgln[c] + atp[c] + h2o[c] -> amp[c] + lglu[c] + nad[c] + ppi[c] + h[c]	(MEALZ_0876)	PYRIDNUCSAL-PWY, PYRIDNUCSYN-PWY	0	0	1000	0	6.3.5.1
NADTRHD	nad(p) transhydrogenase	nad[c] + nadph[c] <=> nadh[c] + nadp[c]	(MEALZ_2648) and (MEALZ_2649)	NADPHOS-DEPHOS-PWY	1	-1000	1000	0	1.6.1.2/1.6.1.3
NDHQH2	nadh-ubiquinone reductase	nadh[c] + q[p] + h[c] -> nad[c] + qh2[p] + 0.4 PMF[p]	(MEALZ_0375) or (MEALZ_1287) or (MEALZ_1306) and (MEALZ_3726) or (MEALZ_2228) and (MEALZ_2234)	PWY0-1334	0	0	1000	0	1.6.5.3
NDPK1	nucleoside-diphosphate kinase (atp:gdp)	gdp[c] + atp[c] -> gtp[c] + adp[c]	(MEALZ_0500)	PPGPPMET-PWY, PWY-6125	0	0	1000	0	2.7.4.6
NDPK2	nucleoside-diphosphate kinase (atp:udp)	udp[c] + atp[c] <=> utp[c] + adp[c]	(MEALZ_0500)	PWY-7176	1	-1000	1000	0	2.7.4.6
NDPK3	nucleoside-diphosphate kinase (atp:cdp)	cdp[c] + atp[c] <=> ctp[c] + adp[c]	(MEALZ_0500)	PWY-7176	1	-1000	1000	0	2.7.4.6
NDPK4	nucleoside-diphosphate kinase (atp:dtdp)	dtdp[c] + atp[c] -> dttp[c] + adp[c]	(MEALZ_0500)	PWY0-166	0	0	1000	0	2.7.4.6
NDPK5	nucleoside-diphosphate kinase (atp:dgdp)	dgdp[c] + atp[c] -> dgtp[c] + adp[c]	(MEALZ_0500)	PWY-6125	0	0	1000	0	2.7.4.6
NDPK7	nucleoside-diphosphate kinase (atp:dcdp)	dcdp[c] + atp[c] -> dctp[c] + adp[c]	(MEALZ_0500)	PWY0-166	0	0	1000	0	2.7.4.6
NDPK8	nucleoside-diphosphate kinase (atp:dadp)	dadp[c] + atp[c] -> datp[c] + adp[c]	(MEALZ_0500)	PWY-6126	0	0	1000	0	2.7.4.6
NITR	nitrate reductase	no3[c] + elacrd[c] + 2 h[c] -> no2[c] + elaco[c] + h2o[c]	(MEALZ_2287)		0	0	1000	0	1.7.99.4
NNATr	nicotinate-nucleotide adenylyltransferase	bnicrnt[c] + atp[c] + h[c] -> nacad[c] + ppi[c]	(MEALZ_1846)	PYRIDNUCSAL-PWY, PYRIDNUCSYN-PWY	0	0	1000	0	2.7.7.18
NNDMBRT	nicotinate-nucleotide-dimethylbenzimidazole phosphoribosyltransferase	dmbzid[c] + bnicrnt[c] -> nac[c] + arz5p[c] + h[c]	(MEALZ_0953)	PWY-5509, COBALSYN-PWY, PWY-5508	0	0	1000	0	2.4.2.21
NNDPR	nicotinate-nucleotide diphosphorylase (carboxylating)	prpp[c] + quln[c] + 2 h[c] -> bnicrnt[c] + co2[c] + ppi[c]	(MEALZ_3580)	PYRIDNUCSYN-PWY	0	0	1000	0	2.4.2.19
No3tec	no3 transport from e to c	no3[e] + atp[c] + h2o[c] -> no3[c] + adp[c] + pi[c] + h[c]	(MEALZ_1135) or (MEALZ_2284)	Transport	0	0	1000	0	3.6.3.26
NTRIRx	no2 reductase (nadh)	no2[c] + 3 nadh[c] + 5 h[c] -> nh4[c] + 3 nad[c] + 2 h2o[c]	(MEALZ_1275) and (MEALZ_1276) or (MEALZ_3288)	PWY-5675	0	0	1000	0	1.7.1.4
NTRIRy	no2 reductase (nadph)	no2[c] + 3 nadph[c] + 5 h[c] -> nh4[c] + 3 nadp[c] + 2 h2o[c]	(MEALZ_1275) and (MEALZ_1276) or (MEALZ_3288)	PWY-5675	0	0	1000	0	1.7.1.4
O2tec	o2 transport from e to c	o2[e] <=> o2[c]		Transport	1	-1000	1000	0
O2tep	o2 transport from e to p	o2[e] -> o2[p]		Transport	0	0	1000	0
OCBT	ornithine carbamoyltransferase	lorn[c] + cbp[c] -> lcitr[c] + pi[c] + h[c]	(MEALZ_1797)	ARGSYNBSUB-PWY	0	0	1000	0	2.1.3.3
OMPDC	orotidine-5'-phosphate decarboxylase	orot5p[c] + h[c] -> ump[c] + co2[c]	(MEALZ_0565)	PWY-5686	0	0	1000	0	4.1.1.23
ORNTAC	ornithine transacetylase	acorn[c] + lglu[c] -> acglu[c] + lorn[c]	(MEALZ_0461)	ARGSYNBSUB-PWY	0	0	1000	0	2.3.1.35
ORPT	orotate phosphoribosyltransferase	orot[c] + prpp[c] -> orot5p[c] + ppi[c]	(MEALZ_0156)	PWY-5686	0	0	1000	0	2.4.2.10
P5CR	pyrroline-5-carboxylate reductase	s1pyr5c[c] + nadh[c] + 2 h[c] -> lpro[c] + nad[c]	(MEALZ_0136)	PROSYN-PWY	0	0	1000	0	1.5.1.2
Pabc	phosphate abc transporter	pi[e] + atp[c] + h2o[c] -> adp[c] + 2 pi[c] + h[c]	(MEALZ_1341) or (MEALZ_1864)	Transport	0	0	1000	0	3.6.3.27
PALMTE	palmitoyl-CoA ligase	palmt[c] + coa[c] + atp[c] -> pmtcoa[c] + amp[c] + ppi[c]	(MEALZ_3729)		0	0	1000	0	3.1.2.2
PANTS	pantothenate synthase	alab[c] + rpant[c] + atp[c] -> pntoR[c] + amp[c] + ppi[c] + h[c]	(MEALZ_0666)	PANTO-PWY	0	0	1000	0	6.3.2.1
PAPPT3	phospho-n-acetylmuramoyl-pentapeptide- transferase	ugmda[c] + dtocudcpmp[c] -> agmdadpudcp[c] + ump[c]	(MEALZ_3604)	PEPTIDOGLYCANSYN-PWY	0	0	1000	0	2.7.8.13
PAPSR	phosphoadenylyl-sulfate reductase (thioredoxin)	paps[c] + trdrd[c] -> so3[c] + trdox[c] + pap[c] + 2 h[c]	(MEALZ_2786) or (MEALZ_3806) and (MEALZ_3288)	SO4ASSIM-PWY	0	0	1000	0	1.8.4.8
PC	pyruvate carboxylase	pyr[c] + co2[c] + atp[c] + h2o[c] -> oaa[c] + adp[c] + pi[c] + 2 h[c]	(MEALZ_2339) and (MEALZ_2340) or (MEALZ_0543) and (MEALZ_0544)	PWY66-399	0	0	1000	0	6.4.1.1
PDH	pyruvate dehydrogenase	pyr[c] + coa[c] + nad[c] -> accoa[c] + co2[c] + nadh[c]	(MEALZ_1358) and (MEALZ_1359)	PWY-5482	0	0	1000	0	1.2.1.-
PFK_ATP	ATP-fructose 6-phosphate 1-phosphotransferase	f6p[c] + atp[c] -> fdp[c] + adp[c] + h[c]	(MEALZ_0266)	PWY-1042	0	0	1000	0	2.7.1.56
PFK_ppi	pyrophosphate-fructose 6-phosphate 1-phosphotransferase	f6p[c] + ppi[c] <=> fdp[c] + pi[c] + h[c]	(MEALZ_3302)	PWY-1042	1	-1000	1000	0	2.7.1.90
PGAMT	phosphoglucosamine mutase	gam6p[c] -> gam1p[c]	(MEALZ_1810)	UDPNAGSYN-PWY	0	0	1000	0	5.4.2.10
PGCD	phosphoglycerate dehydrogenase	3pg[c] + nad[c] -> 3php[c] + nadh[c] + h[c]	(MEALZ_1031)	SERSYN-PWY	0	0	1000	0	1.1.1.95
PGI	glucose-6-phosphate isomerase	f6p[c] -> g6p[c]	(MEALZ_0104)	RUMP-PWY, P124-PWY, ANAGLYCOLYSIS-PWY, GLUCONEO-PWY	0	0	1000	0	5.3.1.9
PGK	phosphoglycerate kinase	13dpg[c] + adp[c] <=> 3pg[c] + atp[c]	(MEALZ_3549)	ANAGLYCOLYSIS-PWY, PWY-1042, GLUCONEO-PWY	1	-1000	1000	0	2.7.2.3
PGL	6-phosphogluconolactonase	6pgl[c] + h2o[c] -> 6pgc[c] + h[c]	(MEALZ_3856)	RUMP-PWY, OXIDATIVEPENT-PWY	0	0	1000	0	3.1.1.31
PGM	phosphoglycerate mutase	3pg[c] <=> 2pg[c]	(MEALZ_1633)	ANAGLYCOLYSIS-PWY, PWY-1622	1	-1000	1000	0	5.4.2.1
PGMT	phosphoglucomutase	ag6p[c] -> ag1p[c]	(MEALZ_1221) or (MEALZ_0132)	PWY-5384	0	0	1000	0	5.4.2.2
PGPPT	1-palmitoylglycerol-3-phosphate o-palmitoyltransferase	palmglyc3p[c] + palmacp[c] -> dpalmpa[c] + hacp[c]		PWY0-1319	0	0	1000	0	2.3.1.51
PMDPHT	pyrimidine phosphatase	5aprbu[c] + h2o[c] -> 5a6rbu[c] + pi[c]		RIBOSYN2-PWY	0	0	1000	0
PMF	proton motive force	PMF[p] + 3 adp[c] + 3 pi[c] -> 3 atp[c] + h2o[c]	(MEALZ_0328) and (MEALZ_0329) and (MEALZ_0330) and (MEALZ_0331) and (MEALZ_0332) and (MEALZ_0335) and (MEALZ_0336) or (MEALZ_0910) or (MEALZ_1651) and (MEALZ_1652) and (MEALZ_1653) and (MEALZ_1654) and (MEALZ_1655) and (MEALZ_1657) or (MEALZ_3735) and (MEALZ_3737) and (MEALZ_3739) and (MEALZ_3740) and (MEALZ_3742) and (MEALZ_3743)	PWY-3781	0	0	1000	0	3.6.3.14
pMMO	particulate methane monooxygenase	ch4[p] + o2[p] + elacrd[p] + 2 h[c] -> h2o[p] + meoh[p] + elaco[p]	(MEALZ_0514) and (MEALZ_0515) and (MEALZ_0516)	PWY-6742	0	0	1000	0	1.14.18.3
pMMO_c2h6	particulate methane monooxygenase for c2h6	c2h6[p] + o2[p] + elacrd[p] + 2 h[c] -> c2h6o[p] + h2o[p] + elaco[p]	(MEALZ_0514) and (MEALZ_0515) and (MEALZ_0516)	PWY-6742	0	0	1000	0	1.14.18.3
PNTK	pantothenate kinase	pntoR[c] + atp[c] -> 4ppan[c] + adp[c] + h[c]	(MEALZ_1919)	PANTO-PWY	0	0	1000	0	2.7.1.33
PPBNGS	porphobilinogen synthase	2 5alevlt[c] -> ppbng[c] + h[c] + 2 h2o[c]	(MEALZ_3467)	PWY-5189, PWY-5188	0	0	1000	0	4.2.1.24
PPCDC	phosphopantothenoylcysteine decarboxylase	4ppcys[c] + h[c] -> pan4p[c] + co2[c]	(MEALZ_0130)	COA-PWY	0	0	1000	0	4.1.1.36
PPCK_ppi	pyrophosphate-phosphoenolpyruvate carboxykinase	oaa[c] + ppi[c] <=> pep[c] + pi[c] + co2[c]		GLUCONEO-PWY	0	0	1000	0	4.1.1.38
PPDK	pyruvate phosphate dikinase	pep[c] + amp[c] + ppi[c] + h[c] <=> pyr[c] + atp[c] + pi[c]	(MEALZ_1703)	PWY-6549	0	0	1000	0	2.7.9.1
PPE	Pentose-5-phosphate 3-epimerase	dxu5p[c] -> dru5p[c]	(MEALZ_3997)	PWY-1861, NONOXIPENT-PWY, P124-PWY	0	0	1000	0	5.1.3.1
PPNCL2	phosphopantothenate-cysteine ligase	4ppan[c] + ctp[c] + lcys[c] -> 4ppcys[c] + cmp[c] + ppi[c] + h[c]	(MEALZ_0130)	COA-PWY	0	0	1000	0	6.3.2.5
PPND	prephenate dehydrogenase	pphn[c] + nad[c] -> 4hpp[c] + co2[c] + nadh[c]	(MEALZ_2496)	TYRSYN	0	0	1000	0	1.3.1.12
PPNDH	prephenate dehydratase	pphn[c] + h[c] -> 2o3pppn[c] + co2[c] + h2o[c]	(MEALZ_2498)	PHESYN	0	0	1000	0	4.2.1.51
PPPGO_1	protoporphyrinogen oxidase	pppg9[c] + 3 o2[c] -> ppp9[c] + 3 h2o2[c]	(MEALZ_3071)	HEME-BIOSYNTHESIS-II, PWY0-1415	0	0	1000	0	1.3.3.4
PPPI_balance	pppi balance	2 ppi[c] <=> pppi[c] + pi[c] + h[c]		Balance	1	-1000	1000	0
PRAGSr	phosphoribosylglycinamide synthase	pram[c] + gly[c] + atp[c] -> gar[c] + adp[c] + pi[c] + h[c]	(MEALZ_2306)	PWY-6121	0	0	1000	0	6.3.4.13
PRAI	phosphoribosylanthranilate isomerase	pran[c] -> 1cpr5p[c]	(MEALZ_1482)	TRPSYN-PWY	0	0	1000	0	5.3.1.24
PRAMPC	phosphoribosyl-amp cyclohydrolase	prbamp[c] + h2o[c] -> prfp[c]	(MEALZ_0077) or (MEALZ_0824)	HISTSYN-PWY	0	0	1000	0	3.5.4.19
PRASCSi	phosphoribosylaminoimidazole-succinocarboxamide synthase	5aizc[c] + lasp[c] + atp[c] -> 5pr4nsuccca5aiz[c] + adp[c] + pi[c] + h[c]	(MEALZ_0128)	PWY-6123	0	0	1000	0	6.3.2.6
PRATPP	phosphoribosyl-atp pyrophosphatase	prbatp[c] + h2o[c] -> prbamp[c] + ppi[c] + h[c]	(MEALZ_0078)	HISTSYN-PWY	0	0	1000	0	3.6.1.31
PRFGCL	phosphoribosylformylglycinamidine cyclo-ligase	5prfgam[c] + atp[c] -> air[c] + adp[c] + pi[c] + h[c]	(MEALZ_3417)	PWY-6121	0	0	1000	0	6.3.3.1
PRFGS	phosphoribosylformylglycinamidine synthase	5pfgam[c] + lgln[c] + atp[c] + h2o[c] -> 5prfgam[c] + lglu[c] + adp[c] + pi[c] + h[c]	(MEALZ_1778)	PWY-6121	0	0	1000	0	6.3.5.3
PRMICI	1-(5-phosphoribosyl)-5-[(5- phosphoribosylamino)methylideneamino] imidazole-4-carboxamide isomerase	prfp[c] -> prfaicarp[c]	(MEALZ_0075)	HISTSYN-PWY	0	0	1000	0	5.3.1.16
PRPPS	ribose-phosphate pyrophosphokinase	r5p[c] + atp[c] -> prpp[c] + amp[c] + h[c]	(MEALZ_3369) or (MEALZ_3129)	PWY0-662	0	0	1000	0	2.7.6.1
PSCVT	3-enolpyruvylshikimate-5-phosphate synthetase	skm3p[c] + pep[c] -> 5enolpskm3p[c] + pi[c]	(MEALZ_2495)	PWY-6163	0	0	1000	0	2.5.1.19
PSDC	phosphatidylserine decarboxylase	12dpps[c] -> pe[c] + co2[c]	(MEALZ_1616)	PWY-5669	0	0	1000	0	4.1.1.65
PSERT	phosphoserine transaminase	lglu[c] + 3php[c] -> 3plser[c] + akg[c]	(MEALZ_2499)	SERSYN-PWY	0	0	1000	0	2.6.1.52
PSP	phosphoserine phosphatase	3plser[c] + h2o[c] -> lser[c] + pi[c]	(MEALZ_1032)	SERSYN-PWY	0	0	1000	0	3.1.3.3
PSPW	pyruvate synthesis from two pathways	3 pyra[c] + pyrb[c] -> 4 pyr[c] + 4 h[c]			0	0	1000	0
PTAr	phosphotransacetylase	actp[c] + coa[c] <=> accoa[c] + pi[c]	(MEALZ_2342)	PWY-5485	1	-1000	1000	0	2.3.1.8
PTPATi	pantetheine-phosphate adenylyltransferase	pan4p[c] + atp[c] + h[c] -> dpcoa[c] + ppi[c]	(MEALZ_0928)	COA-PWY	0	0	1000	0	2.7.7.3
PYK	pyruvate kinase	pep[c] + adp[c] + 2 h[c] <=> pyra[c] + atp[c]	(MEALZ_1860) or (MEALZ_3080)	ANAGLYCOLYSIS-PWY, P124-PWY	1	-1000	1000	0	2.7.1.40
QH2EL	ubiquinone to electron donor (redox-arm mode)	qh2[p] + elaco[p] -> q[p] + elacrd[p]		PWY0-1334	0	0	1000	0
QULNS	quinolinate synthase	aisucc[c] + dhap[c] -> quln[c] + pi[c] + 2 h2o[c]	(MEALZ_2234)	PYRIDNUCSYN-PWY	0	0	1000	0	2.5.1.72
R5PP	ribose 5-phosphate phosphatase	r5p[c] + h2o[c] -> drib[c] + pi[c]			0	0	1000	0
RBFK	riboflavin kinase	ribflv[c] + atp[c] -> fmn[c] + adp[c] + h[c]	(MEALZ_3584)	RIBOSYN2-PWY, PWY-5523	0	0	1000	0	2.7.1.26
RESPCOX	cytochrome-c oxidase	coxred[p] + 2 h[c] + 0.5 o2[c] -> coxox[p] + h2o[c]	(MEALZ_1292) and (MEALZ_1293) and (MEALZ_1294) and (MEALZ_1295) or (MEALZ_2312) and (MEALZ_2315) and (MEALZ_2316) or (MEALZ_1168) and (MEALZ_1169) and (MEALZ_1170) and (MEALZ_1171) and (MEALZ_1172) and (MEALZ_1173)	PWY-3781	0	0	1000	0	1.9.3.1
RIBFS	riboflavin synthase	2 dmlz[c] + h[c] -> 5a6rbu[c] + ribflv[c]	(MEALZ_2918)	RIBOSYN2-PWY	0	0	1000	0	2.5.1.9
RNDR1	ribonucleoside-diphosphate reductase (adp)	trdrd[c] + adp[c] -> dadp[c] + trdox[c] + h2o[c]	(MEALZ_0300)	PWY-6126	0	0	1000	0	1.17.4.1
RNDR2	ribonucleoside-diphosphate reductase (gdp)	trdrd[c] + gdp[c] -> dgdp[c] + trdox[c] + h2o[c]	(MEALZ_0300)	PWY-6125	0	0	1000	0	1.17.4.1
RNDR3	ribonucleoside-diphosphate reductase (cdp)	trdrd[c] + cdp[c] -> dcdp[c] + trdox[c] + h2o[c]	(MEALZ_0300)	PWY0-166	0	0	1000	0	1.17.4.1
RPI	ribose 5-phosphate isomerase	r5p[c] -> dru5p[c]	(MEALZ_3436) or (MEALZ_1472)	PWY-1861, NONOXIPENT-PWY, P124-PWY	0	0	1000	0	5.3.1.6
SACCD1	saccharopine dehydrogenase (nadp, lglu forming)	s2a6ohxnt[c] + lglu[c] + nadph[c] + h[c] -> lsaccrp[c] + nadp[c] + h2o[c]		LYSINE-AMINOAD-PWY	0	0	1000	0	1.5.1.10
SACCD2	saccharopine dehydrogenase (nad, llys forming)	lsaccrp[c] + nad[c] + h2o[c] -> llys[c] + akg[c] + nadh[c] + h[c]		LYSINE-AMINOAD-PWY	0	0	1000	0	1.5.1.7
SADT	sulfate adenylyltransferase	so4[c] + atp[c] + h[c] -> aps[c] + ppi[c]	(MEALZ_2865)	SO4ASSIM-PWY, PWY-5340	0	0	1000	0	2.7.7.4
SDPDS	succinyl-diaminopimelate desuccinylase	sl26dapime[c] + h2o[c] -> ldapime[c] + succ[c]	(MEALZ_1255)	DAPLYSINESYN-PWY	0	0	1000	0	3.5.1.18
SDPTA	succinyldiaminopimelate transaminase	sl2a6kpi[c] + lglu[c] -> sl26dapime[c] + akg[c]	(MEALZ_1260)	DAPLYSINESYN-PWY	0	0	1000	0	2.6.1.17
SERAT	serine acetyltransferase	lser[c] + accoa[c] -> acser[c] + coa[c]	(MEALZ_2771)	CYSTSYN-PWY	0	0	1000	0	2.3.1.30
SGAT	serine-glyoxylate aminotransferase	lser[c] + glx[c] -> hpyr[c] + gly[c]	(MEALZ_3218)	PWY-1622	0	0	1000	0	2.6.1.45
SHSL2	o-succinylhomoserine sulfhydrylase	suchms[c] + h2s[c] -> succ[c] + lhcys[c] + h[c]	(MEALZ_1490)		0	0	1000	0
SKDH	shikimate dehydrogenase	3dhsk[c] + nadph[c] + h[c] -> skm[c] + nadp[c]	(MEALZ_3465)	PWY-6163	0	0	1000	0	1.1.1.25
SKK	shikimate kinase	skm[c] + atp[c] -> skm3p[c] + adp[c] + h[c]		PWY-6163	0	0	1000	0	2.7.1.71
SMO	squalene monooxygenase	sql[c] + o2[c] + nadph[c] + h[c] -> nadp[c] + 23epx23dhsq[c] + h2o[c]	(MEALZ_0767)	PWY-5670	0	0	1000	0	1.14.13.132
SPL	sucrose phosphorylase	bfruf[c] + ag1p[c] -> sucr[c] + pi[c]	(MEALZ_2858)	PWY-5384	0	0	1000	0	2.4.1.7
SQLS	squalene synthase	2 frdp[c] + nadh[c] + h[c] -> sql[c] + nad[c] + 2 ppi[c]	(MEALZ_3096)	PWY-5670	0	0	1000	0	2.5.1.21
SSAL	succinate-semialdehyde dehydrogenase	sucsal[c] + nad[c] + h2o[c] -> succ[c] + nadh[c] + 2 h[c]	(MEALZ_1576) or (MEALZ_3979)	P105-PWY	0	0	1000	0	1.2.1.24
SSAL1	succinate-semialdehyde dehydrogenase 1	sucsal[c] + nadp[c] + h2o[c] -> succ[c] + nadph[c] + 2 h[c]	(MEALZ_1576) or (MEALZ_3979)	P105-PWY	0	0	1000	0	1.2.1.79
SUCOAS	succinyl-coa synthetase (adp-forming)	succ[c] + coa[c] + atp[c] <=> succoa[c] + adp[c] + pi[c]	(MEALZ_3290) and (MEALZ_3291)	TCA	1	-1000	1000	0	6.2.1.5
SULabc	sulfate transport via abc system	so4[e] + atp[c] + h2o[c] -> so4[c] + adp[c] + pi[c] + h[c]	(MEALZ_0251) and (MEALZ_0252) and (MEALZ_0253) or (MEALZ_1966) and (MEALZ_1967) and (MEALZ_1968) or (MEALZ_1329) or (MEALZ_3256)	Transport	0	0	1000	0	3.6.3.25
SULR	sulfite reductase nadph	so3[c] + 3 nadph[c] + 5 h[c] -> h2s[c] + 3 nadp[c] + 3 h2o[c]	(MEALZ_2969) and (MEALZ_3806) or (MEALZ_3288)	SO4ASSIM-PWY-1	0	0	1000	0	1.8.1.2
TALA	transaldolase	f6p[c] + e4p[c] -> s7p[c] + g3p[c]	(MEALZ_3948)	PWY-1861, NONOXIPENT-PWY, P124-PWY	0	0	1000	0	2.2.1.2
TDSK	tetraacyldisaccharide 4'kinase	lipidads[c] + atp[c] -> lipid4[c] + adp[c] + h[c]	(MEALZ_1556)	NAGLIPASYN-PWY	0	0	1000	0	2.7.1.130
THDPS	tetrahydrodipicolinate succinylase	sthdp[c] + succoa[c] + h2o[c] -> sl2a6kpi[c] + coa[c]	(MEALZ_1259)	DAPLYSINESYN-PWY	0	0	1000	0	2.3.1.117
THPP2CD	tetrahydropiperidine-2-carboxylate dehydrogenase	l2aadp[c] + nadh[c] + h[c] -> thpp2c[c] + nad[c] + 2 h2o[c]		PWY-5298	0	0	1000	0	1.2.1.-
THRD_L	threonine deaminase	lthr[c] -> 2obut[c] + nh3[c] + h[c]	(MEALZ_3435)	ILEUSYN-PWY, PWY66-428	0	0	1000	0	4.3.1.19
THRS	threonine synthase	phom[c] + h2o[c] -> lthr[c] + pi[c]	(MEALZ_1562)	HOMOSER-THRESYN-PWY	0	0	1000	0	4.2.3.1
TKT1	transketolase 1	s7p[c] + g3p[c] -> r5p[c] + dxu5p[c]	(MEALZ_3951)	PWY-1861, NONOXIPENT-PWY, P124-PWY	0	0	1000	0	2.2.1.1
TKT2	transketolase 2	f6p[c] + g3p[c] -> e4p[c] + dxu5p[c]	(MEALZ_3951)	PWY-1861, NONOXIPENT-PWY	0	0	1000	0	2.2.1.1
TMDS	thymidylate synthase	dump[c] + mlthf[c] -> dtmp[c] + dhf[c]	(MEALZ_0019)	1CMET2-PWY, PWY0-166	0	0	1000	0	2.1.1.45
TPI	triosephosphate isomerase	g3p[c] <=> dhap[c]	(MEALZ_1811)	PWY-1042, GLUCONEO-PWY	1	-1000	1000	0	5.3.1.1
TRDR	thioredoxin reductase (nadph)	trdox[c] + nadph[c] + h[c] -> trdrd[c] + nadp[c]	(MEALZ_0835) or (MEALZ_3205)	THIOREDOX-PWY	0	0	1000	0	1.8.1.9
TRPS1	tryptophan synthase (indoleglycerol phosphate)	lser[c] + 3ig3p[c] -> ltrp[c] + g3p[c] + h2o[c]	(MEALZ_1483)	TRPSYN-PWY	0	0	1000	0	4.2.1.20
U23GAAT	udp-3-o-(3-hydroxymyristoyl)glucosamine acyltransferase	3rhmyrsacp[c] + u3hmyrsga[c] -> hacp[c] + u23hmyrsga[c] + h[c]	(MEALZ_3200)	NAGLIPASYN-PWY	0	0	1000	0	2.3.1.191
UAGAAT	udp-n-acetylglucosamine acyltransferase	3rhmyrsacp[c] + uacagam[c] -> u3hmyrsaga[c] + hacp[c]	(MEALZ_0762) or (MEALZ_3123)	NAGLIPASYN-PWY	0	0	1000	0	2.3.1.129
UAGCVT	udp-n-acetylglucosamine 1-carboxyvinyltransferase	pep[c] + uacagam[c] -> uacgamep[c] + pi[c]	(MEALZ_0638)	PWY-6387	0	0	1000	0	2.5.1.7
UAGDP	udp-n-acetylglucosamine diphosphorylase	utp[c] + acgam1p[c] + h[c] -> uacagam[c] + ppi[c]	(MEALZ_0337)	UDPNAGSYN-PWY	0	0	1000	0	2.7.7.23
UAGH	udp-2,3-diacylglucosamine hydrolase	u23hmyrsga[c] + h2o[c] -> lipidxmyrsa[c] + ump[c] + 2 h[c]	(MEALZ_3495)	NAGLIPASYN-PWY	0	0	1000	0	3.6.1.54
UAMAGS	udp-n-acetylmuramoylalanine--D-glutamate ligase	uama[c] + dglu[c] + atp[c] -> uamag[c] + adp[c] + pi[c] + h[c]	(MEALZ_3603)	PWY-6387	0	0	1000	0	6.3.2.9
UAMAS	udp-n-acetylmuramoyl-L-alanine synthetase	uamr[c] + lala[c] + atp[c] -> uama[c] + adp[c] + pi[c] + h[c]	(MEALZ_3600)	PWY-6387	0	0	1000	0	6.3.2.8
UAMTAAL	udp-n-acetylmuramoyl-tripeptide--d-alanyl-d- alanine ligase	ugmd[c] + alaala[c] + atp[c] -> ugmda[c] + adp[c] + pi[c] + h[c]	(MEALZ_3605)	PWY-6387	0	0	1000	0	6.3.2.10
UAPGR	udp-n-acetylenolpyruvoylglucosamine reductase	uacgamep[c] + nadph[c] + h[c] -> uamr[c] + nadp[c]	(MEALZ_3599)	PWY-6387	0	0	1000	0	1.3.1.98
UDCPDP	undecaprenyl-diphosphatase	dtocudcpdp[c] + h2o[c] <=> dtocudcpmp[c] + pi[c] + h[c]	(MEALZ_1467)		1	-1000	1000	0	3.6.1.27
UDCPDPS	undecaprenyl diphosphate synthase	8 ipdp[c] + frdp[c] -> dtocudcpdp[c] + 8 ppi[c]	(MEALZ_2958)	PWY-5785	0	0	1000	0	2.5.1.31
UDPG4E	udp-glucose 4-epimerase	udpg[c] -> udpagal[c]	(MEALZ_0064) or (MEALZ_2758)	PWY-7344	0	0	1000	0	5.1.3.2
UHGADA	udp-3-o-acetylglucosamine deacetylase	u3hmyrsaga[c] + h2o[c] -> u3hmyrsga[c] + ac[c]	(MEALZ_3594)	NAGLIPASYN-PWY	0	0	1000	0	3.5.1.108
UM3PL	udp-n-acetylmuramoylalanyl-d-glutamate--2, 6-diaminopimelate ligase	mdapime[c] + uamag[c] + atp[c] -> ugmd[c] + adp[c] + pi[c] + h[c]	(MEALZ_3606)	PWY-6387	0	0	1000	0	6.3.2.13
UMPK	ump kinase	ump[c] + atp[c] <=> udp[c] + adp[c]	(MEALZ_2494) or (MEALZ_2241) or (MEALZ_2960)	PWY-7176	1	-1000	1000	0	2.7.4.14/2.7.4.22
UPP3S	uroporphyrinogen-III synthase	hmbil[c] -> uppg3[c] + h2o[c]	(MEALZ_3073)	PWY-5189, PWY-5188	0	0	1000	0	4.2.1.75
UPPDC1	uroporphyrinogen decarboxylase	uppg3[c] + 4 h[c] -> cpppg3[c] + 4 co2[c]	(MEALZ_3232)	HEME-BIOSYNTHESIS-II, HEMESYN2-PWY, PWY0-1415	0	0	1000	0	4.1.1.37
X5PPKT	d-xylulose 5-phosphate phosphoketolase	dxu5p[c] + pi[c] <=> g3p[c] + actp[c] + h2o[c]	(MEALZ_2572) or (MEALZ_2852)	P124-PWY	1	-1000	1000	0	4.1.2.9
Sopa

## Sheet: metabolites
METABOLITE ABBREVIATION	OFFICIAL NAME	FORMULA	CHARGE
10fthf[c]	10-formyl-tetrahydrofolate	C20H21N7O7	-2
12dpps[c]	1,2-dipalmitoyl-phosphatidylserine	C38H72NO10P	-1
13dpg[c]	1,3-bisphospho-D-glycerate	C3H4O10P2	-4
1cpr5p[c]	1-(o-carboxyphenylamino)-1'-deoxyribulose-5'-phosphate	C12H13NO9P	-3
1dlgtls4p[c]	1-deoxy-L-glycero-tetrulose 4-phosphate	C4H7O6P	-2
23dh3mv[c]	2,3-dihydroxy-3-methylvalerate	C6H11O4	-1
23dhmb[c]	2,3-dihydroxy-3-methylbutanoate	C5H9O4	-1
23epx23dhsq[c]	(3S)-2,3-epoxy-2,3-dihydrosqualene	C30H50O	0
24dab[c]	L-2,4-diaminobutanoate	C4H11N2O2	1
25drapp[c]	2,5-diamino-6-(5-phospho-D-ribosylamino)pyrimidin-4(3H)-one	C9H14N5O8P	-2
25drib[c]	2'-deoxyribose	C5H10O4	0
2ahbut[c]	2-aceto-2-hydroxy-butanoate	C6H9O4	-1
2ddg6p[c]	2-dehydro-3-deoxy-D-gluconate-6-phosphate	C6H8O9P	-3
2dhp[c]	2-dehydropantoate	C6H9O4	-1
2me4p[c]	2-C-methyl-D-erythritol-4-phosphate	C5H11O7P	-2
2mecdp[c]	2-C-methyl-D-erythritol-2,4-cyclodiphosphate	C5H10O9P2	-2
2o3pppn[c]	2-oxo-3-phenylpropanoate	C9H7O3	-1
2obut[c]	2-oxobutanoate	C4H5O3	-1
2oxoadp[c]	2-oxoadipate	C6H6O5	-2
2p4c2me[c]	2-phospho-4-(cytidine 5'-diphospho)-2-C-methyl-D-erythritol	C14H22N3O17P3	-4
2pg[c]	2-phospho-D-glycerate	C3H4O7P	-3
2s2ippm[c]	(2S)-2-isopropylmalate	C7H10O5	-2
3ddahst7p[c]	3-deoxy-D-arabino-heptulosonate-7-phosphate	C7H10O10P	-3
3dhq[c]	3-dehydroquinate	C7H9O6	-1
3dhsk[c]	3-dehydroshikimate	C7H7O5	-1
3hoctacp[c]	a (R)-3-hydroxyoctanoyl-[acp]	C8H14O2SR	-1
3hpalmacp[c]	an (R)-3-hydroxypalmitoyl-[acp]	C16H31O2SR	-1
3ig3p[c]	(1S,2R)-1-C-(indol-3-yl)glycerol 3-phosphate	C11H12NO6P	-2
3ipm[c]	(2R,3S)-3-isopropylmalate	C7H10O5	-2
3mob[c]	3-methyl-2-oxobutanoate	C5H7O3	-1
3mop[c]	(S)-3-methyl-2-oxopentanoate	C6H9O3	-1
3odcaacp[c]	a 3-oxo-decanoyl-[acp]	C10H16O2SR	-1
3oddacp[c]	a 3-oxo-dodecanoyl-[acp]	C12H20O2SR	-1
3ohacp[c]	a 3-oxo-hexanoyl-[acp]	C6H8O2SR	-1
3omyrsacp[c]	a 3-oxo-myristoyl-[acp]	C14H25O2SR	-1
3oocacp[c]	a 3-oxo-octanoyl-[acp]	C8H12O2SR	-1
3opalmacp[c]	a 3-oxo-palmitoyl-[acp]	C16H29O2SR	-1
3ostracp[c]	a 3-oxo-stearoyl-[acp]	C18H33O2SR	-1
3pg[c]	3-phospho-D-glycerate	C3H4O7P	-3
3php[c]	3-phospho-hydroxypyruvate	C3H2O7P	-3
3plser[c]	3-phospho-L-serine	C3H6NO6P	-2
3rhmyrsacp[c]	an (3R)-3-hydroxymyristoyl-[acp]	C14H27O2SR	-1
4abz[c]	4-aminobenzoate	C7H6NO2	-1
4adcho[c]	4-amino-4-deoxychorismate	C10H10NO5	-1
4c2me[c]	4-(cytidine 5'-diphospho)-2-C-methyl-D-erythritol	C14H23N3O14P2	-2
4hpp[c]	4-hydroxyphenylpyruvate	C9H7O4	-1
4hthdp[c]	(4S)-4-hydroxy-2,3,4,5-tetrahydro-(2S)-dipicolinate	C7H7NO5	-2
4mop[c]	4-methyl-2-oxopentanoate	C6H9O3	-1
4ppan[c]	D-4'-phosphopantothenate	C9H15NO8P	-3
4ppcys[c]	R-4'-phosphopantothenoyl-L-cysteine	C12H20N2O9PS	-3
510methmpt[c]	5,10-methenyltetrahydromethanopterin	C31H41N6O16P	-2
510mh4mpt[c]	5,10-methylene-tetrahydromethanopterin	C31H42N6O16P	-3
5a6rbu[c]	5-amino-6-(D-ribitylamino)uracil	C9H16N4O6	0
5aizc[c]	5-amino-1-(5-phospho-D-ribosyl)imidazole-4-carboxylate	C9H11N3O9P	-3
5alevlt[c]	5-amino-levulinate	C5H9NO3	0
5aprbu[c]	5-amino-6-(5-phospho-D-ribitylamino)uracil	C9H15N4O9P	-2
5apru[c]	5-amino-6-(5-phospho-D-ribosylamino)uracil	C9H13N4O9P	-2
5dad[c]	5'-deoxyadenosine	C10H13N5O3	0
5enolpskm3p[c]	5-enolpyruvyl-shikimate-3-phosphate	C10H9O10P	-4
5fthmpt[c]	5-formyl-tetrahydromethanopterin	C31H42N6O17P	-3
5mthf[c]	5-methyl-tetrahydrofolate	C20H23N7O6	-2
5pfgam[c]	5'-phosphoribosyl-N-formylglycineamide	C8H13N2O9P	-2
5pr4nsuccca5aiz[c]	5'-phosphoribosyl-4-(N-succinocarboxamide)-5-aminoimidazole	C13H15N4O12P	-4
5prfgam[c]	5-phosphoribosyl-N-formylglycineamidine	C8H15N3O8P	-1
6hmhpt[c]	6-hydroxymethyl-7,8-dihydropterin	C7H9N5O2	0
6hmhptdp[c]	6-hydroxymethyl-dihydropterin diphosphate	C7H8N5O8P2	-3
6pgc[c]	6-phospho D-gluconate	C6H10O10P	-3
6pgl[c]	6-phospho D-glucono-1,5-lactone	C6H9O9P	-2
78dapgt[c]	7,8-diaminopelargonate	C9H21N2O2	1
78dhpt[c]	7,8-dihydropteroate	C14H13N6O3	-1
78dhptp[c]	2-Amino-4-hydroxy-6-(erythro-1,2,3-trihydroxypropyl)dihydropteridine triphosphate	C9H12N5O13P3	-4
7k8apgt[c]	7-keto-8-aminopelargonate	C9H17NO3	0
ac[c]	acetate	C2H3O2	-1
acald[c]	acetaldehyde	C2H4O	0
acald[p]	acetaldehyde	C2H4O	0
accoa[c]	acetyl-CoA	C23H34N7O17P3S	-4
acg5sa[c]	N-acetyl-L-glutamate 5-semialdehyde	C7H10NO4	-1
acgam1p[c]	N-acetyl-alpha-D-glucosamine 1-phosphate	C8H14NO9P	-2
acglu[c]	N-acetyl-L-glutamate	C7H9NO5	-2
acgp[c]	N-acetylglutamyl-phosphate	C7H9NO8P	-3
acorn[c]	N-acetyl-L-ornithine	C7H14N2O3	0
acser[c]	O-acetyl-L-serine	C5H9NO4	0
actacp[c]	an acetoacetyl-[acp]	C4H5O2SR	-1
actp[c]	acetylphosphate	C2H3O5P	-2
ade[c]	adenine	C5H5N5	0
adglc[c]	alpha-D-glucose	C6H12O6	0
adn[c]	adenosine	C10H13N5O4	0
adocbigdp[c]	adenosylcobinamide-GDP	C68H95N21O21P2Co	2
adocbl5p[c]	adenosylcobalamin 5'-phosphate	C72H99N18O20P2Co	1
adp[c]	ADP	C10H12N5O10P2	-3
adpglca[c]	ADP-alpha-D-glucose	C16H23N5O15P2	-2
adsucc[c]	adenylo-succinate	C14H14N5O11P	-4
ag1p[c]	alpha-D-glucose 1-phosphate	C6H11O9P	-2
ag6p[c]	alpha-D-glucose 6-phosphate	C6H11O9P	-2
agmdadpudcp[c]	N-acetylmuramoyl-L-alanyl-D-glutamyl-meso-2,6-diaminopimelyl-D-alanyl-D-alanine-diphosphoundecaprenol	C87H139N7O23P2	-4
ahcys[c]	S-adenosyl-L-homocysteine	C14H20N6O5S	0
aicar[c]	aminoimidazole carboxamide ribonucleotide	C9H13N4O8P	-2
air[c]	5-amino-1-(5-phospho-D-ribosyl)imidazole	C8H13N3O7P	-1
aisucc[c]	alpha-iminosuccinate	C4H3NO4	-2
akg[c]	2-oxoglutarate	C5H4O5	-2
alaala[c]	D-alanyl-D-alanine	C6H12N2O3	0
alab[c]	beta-alanine	C3H7NO2	0
amet[c]	S-adenosyl-L-methionine	C15H23N6O5S	1
amob[c]	S-adenosyl-4-methylthio-2-oxobutanoate	C15H19N5O6S	0
amp[c]	AMP	C10H12N5O7P	-2
anth[c]	anthranilate	C7H6NO2	-1
aps[c]	adenosine 5'-phosphosulfate	C10H12N5O10PS	-2
ara5p[c]	D-arabinose 5-phosphate	C5H9O8P	-2
arz5p[c]	alpha-ribazole-5'-phosphate	C14H17N2O7P	-2
asp4p[c]	L-aspartyl-4-phosphate	C4H6NO7P	-2
aspsa[c]	L-aspartate-semialdehyde	C4H7NO3	0
atp[c]	ATP	C10H12N5O13P3	-4
bfruf[c]	beta-D-fructofuranose	C6H12O6	0
bnicrnt[c]	beta-nicotinate D-ribonucleotide	C11H12NO9P	-2
btn[c]	biotin	C10H15N2O3S	-1
butacp[c]	a butyryl-[acp]	C4H7OSR	-1
c2h6[e]	ethane	C2H6	0
c2h6[p]	ethane	C2H6	0
c2h6o[c]	ethanol	C2H6O	0
c2h6o[p]	ethanol	C2H6O	0
ca2[c]	Ca+2	Ca	2
ca2[e]	Ca+2	Ca	2
cacon[c]	cis-aconitate	C6H3O6	-3
cbasp[c]	N-carbamoyl-L-aspartate	C5H6N2O5	-2
cbp[c]	carbamoyl-phosphate	CH2NO5P	-2
cdp[c]	CDP	C9H12N3O11P2	-3
cdpdpalmg[c]	CDP-1,2-dipalmitoylglycerol	C44H79N3O15P2	-2
ch4[e]	methane	CH4	0
ch4[p]	methane	CH4	0
chacon[c]	cis-homoaconitate	C7H5O6	-3
chor[c]	chorismate	C10H8O6	-2
cit[c]	citrate	C6H5O7	-3
ckdo[c]	CMP-3-deoxy-D-manno-octulosonate	C17H24N3O15P	-2
cmp[c]	CMP	C9H12N3O8P	-2
co2[c]	CO2	CO2	0
coa[c]	coenzyme A	C21H32N7O16P3S	-4
cob12[c]	coenzyme B12	C72H100N18O17PCo	3
coxox[p]	cytochrome oxidase		0
coxred[p]	Reduced cytochrome oxidase		0
cpppg3[c]	coproporphyrinogen III	C36H40N4O8	-4
ctacp[c]	a crotonyl-[acp]	C4H5OSR	-1
ctp[c]	CTP	C9H12N3O14P3	-4
cu2[c]	copper	Cu	2
cu2[e]	copper	Cu	2
cytbCox[p]	cytochrome bc complex		0
cytbCred[p]	Reduced cytochrome bc complex		0
cytCLox[p]	cytochrome cL		0
cytCLred[p]	Reduced cytochrome cL		0
cytCox[p]	cytochrome c	C42H44FeN8O8S2R4	0
cytCred[p]	Reduced cytochrome c	C42H44FeN8O8S2R4	0
d2dcaacp[c]	a trans-delta2-decenoyl-[acp]	C10H15OSR	0
dadp[c]	dADP	C10H12N5O9P2	-3
dala[c]	D-alanine	C3H7NO2	0
darab[c]	D-arabinose	C5H10O5	0
datp[c]	dATP	C10H12N5O12P3	-4
dcaacp[c]	a decanoyl-[acp]	C10H17OSR	-1
dcdp[c]	dCDP	C9H12N3O10P2	-3
dctp[c]	dCTP	C9H12N3O13P3	-4
dd2acp[c]	a trans dodec-2-enoyl-[acp]	C12H20OSR	-1
ddcaacp[c]	a dodecanoyl-[acp]	C12H22OSR	-1
dgdp[c]	dGDP	C10H12N5O10P2	-3
dglu[c]	D-glutamate	C5H8NO4	-1
dglyc[c]	D-glycerate	C3H5O4	-1
dgtp[c]	dGTP	C10H12N5O13P3	-4
dhap[c]	dihydroxyacetone phosphate	C3H5O6P	-2
dhf[c]	7,8-dihydrofolate	C19H19N7O6	-2
dhnpt[c]	7,8-dihydro-D-neopterin	C9H13N5O4	0
dhor[c]	dihydro-L-orotate	C5H5N2O4	-1
dhpmp[c]	7,8-dihydroneopterin monophosphate	C9H12N5O7P	-2
dial[c]	dialurate	C4H4N2O4	0
dmbzid[c]	5,6-dimethylbenzimidazole	C9H10N2	0
dmlz[c]	6,7-dimethyl-8-(1-D-ribityl)lumazine	C13H17N4O6	-1
dmpp[c]	dimethylallyl diphosphate	C5H9O7P2	-3
dpalmpa[c]	dipalmitoyl phosphatidate	C35H67O8P	-2
dpcoa[c]	dephospho-CoA	C21H33N7O13P2S	-2
drib[c]	D-ribose	C5H10O5	0
dru5p[c]	D-ribulose 5-phosphate	C5H9O8P	-2
dtbt[c]	dethiobiotin	C10H17N2O3	-1
dtdp[c]	dTDP	C10H13N2O11P2	-3
dticit[c]	D-threo-isocitrate	C6H5O7	-3
dtmp[c]	dTMP	C10H13N2O8P	-2
dtocudcpdp[c]	di-trans,octa-cis-undecaprenyl diphosphate	C55H89O7P2	-3
dtocudcpmp[c]	di-trans,octa-cis-undecaprenyl phosphate	C55H89O4P	-2
dttp[c]	dTTP	C10H13N2O14P3	-4
dump[c]	dUMP	C9H11N2O8P	-2
dutp[c]	dUTP	C9H11N2O14P3	-4
dxu5p[c]	D-xylulose 5-phosphate	C5H9O8P	-2
dxyl5p[c]	1-deoxy-D-xylulose 5-phosphate	C5H9O7P	-2
e4p[c]	D-erythrose 4-phosphate	C4H7O7P	-2
ectoine[c]	ectoine	C6H10N2O2	0
egmeacp[c]	an enoylglutaryl-[acp] methyl ester	C6H7O3SR	-1
eig3p[c]	D-erythro-imidazole-glycerol-phosphate	C6H9N2O6P	-2
elaco[c]	an oxidized electron acceptor	X	0
elaco[p]	an oxidized electron acceptor	X	0
elacrd[c]	a reduced electron acceptor	X	0
elacrd[p]	a reduced electron acceptor	X	0
epmeacp[c]	an enoylpimeloyl-[acp] methyl ester	C8H11O3SR	-1
f6p[c]	D-fructose 6-phosphate	C6H11O9P	-2
fad[c]	FAD	C27H30N9O15P2	-3
fald[c]	formaldehyde	CH2O	0
fald[p]	formaldehyde	CH2O	0
fdp[c]	fructose-1,6-bisphosphate	C6H10O12P2	-4
fdxox[c]	an oxidized ferredoxin	Fe8S8X	2
fdxrd[c]	a reduced ferredoxin	Fe8S8XH2	1
fe2[c]	Fe2+	Fe	2
fe2[e]	Fe2+	Fe	2
fmn[c]	FMN	C17H18N4O9P	-3
fmnh2[c]	FMNH2	C17H21N4O9P	-2
for[c]	formate	CHO2	-1
frdp[c]	(2E,6E)-farnesyl diphosphate	C15H25O7P2	-3
fum[c]	fumarate	C4H2O4	-2
g3p[c]	D-glyceraldehyde 3-phosphate	C3H5O6P	-2
g6p[c]	D-glucose 6-phosphate	C6H11O9P	-2
gal_bD[c]	beta-D-galactose	C6H12O6	0
gam[c]	D-glucosamine	C6H14NO5	1
gam1p[c]	D-glucosamine 1-phosphate	C6H13NO8P	-1
gam6p[c]	D-glucosamine 6-phosphate	C6H13NO8P	-1
gar[c]	5-phospho-ribosyl-glycineamide	C7H14N2O8P	-1
gcald[c]	glycolaldehyde	C2H4O2	0
gdp[c]	GDP	C10H12N5O11P2	-3
glu5p[c]	L-glutamate-5-phosphate	C5H8NO7P	-2
glugsa[c]	L-glutamate gamma-semialdehyde	C5H9NO3	0
glx[c]	glyoxylate	C2HO3	-1
gly[c]	glycine	C2H5NO2	0
glyc3p[c]	sn-glycerol-3-phosphate	C3H7O6P	-2
glyclt[c]	glycolate	C2H3O3	-1
gmp[c]	GMP	C10H12N5O8P	-2
grdp[c]	geranyl diphosphate	C10H17O7P2	-3
gth[c]	glutathione	C10H16N3O6S	-1
gtp[c]	GTP	C10H12N5O14P3	-4
h[c]	H+	H	1
h2mb4p[c]	1-hydroxy-2-methyl-2-(E)-butenyl 4-diphosphate	C5H9O8P2	-3
h2o[c]	H2O	H2O	0
h2o[e]	H2O	H2O	0
h2o[p]	H2O	H2O	0
h2o2[c]	hydrogen peroxide	H2O2	0
h2s[c]	hydrogen sulfide	H2S	0
h4mpt[c]	tetrahydromethanopterin	C30H42N6O16P	-3
hacp[c]	a holo-[acyl-carrier protein]	HSR	-1
hcit[c]	homoisocitrate	C7H7O7	-3
hco3[c]	bicarbonate	CHO3	-1
hdd2acp[c]	a trans hexadecenoyl-[acp]	C16H29OSR	-1
hexacp[c]	a hexanoyl-[acyl-carrier-protein]	C6H10OSR	-1
hexls6p[c]	hexulose 6-phosphate	C6H11O9P	-2
hgmeacp[c]	a 3R-hydroxyglutaryl-[acp] methyl ester	C6H9O4SR	-1
hispP[c]	L-histidinol-phosphate	C6H11N3O4P	-1
histd[c]	histidinol	C6H12N3O	1
hmbil[c]	hydroxymethylbilane	C40H38N4O17	-8
hpmeacp[c]	a 3R-hydroxypimeloyl-[acp] methyl ester	C8H13O4SR	-1
hpyr[c]	hydroxypyruvate	C3H3O4	-1
imactp[c]	imidazole acetol-phosphate	C6H7N2O5P	-2
imp[c]	IMP	C10H11N4O8P	-2
ipdp[c]	isopentenyl diphosphate	C5H9O7P2	-3
kdo[c]	3-deoxy-D-manno-octulosonate	C8H13O8	-1
kdo24akdo26lipid4a[c]	alpha-Kdo-(2->4)-alpha-Kdo-(2->6)-lipid IVA	C84H149N2O37P2	-6
kdo26lipid4[c]	alpha-Kdo-(2->6)-lipid IVA	C76H137N2O30P2	-5
kdo8p[c]	3-deoxy-D-manno-octulosonate 8-phosphate	C8H12O11P	-3
l2aadp[c]	L-2-aminoadipate	C6H10NO4	-1
lac[c]	lactate	C3H5O3	-1
lala[c]	L-alanine	C3H7NO2	0
lanost[c]	lanosterol	C30H50O	0
larg[c]	L-arginine	C6H15N4O2	1
largsucc[c]	L-arginino-succinate	C10H17N4O6	-1
lasn[c]	L-asparagine	C4H8N2O3	0
lasp[c]	L-aspartate	C4H6NO4	-1
laurkdo2lipid4[c]	(KDO)2-(lauroyl)-lipid IVA	C96H170N2O38P2	-6
lcitr[c]	L-citrulline	C6H13N3O3	0
lcys[c]	L-cysteine	C3H7NO2S	0
ldapime[c]	L,L-diaminopimelate	C7H14N2O4	0
lgglucys[c]	L-gamma-glutamylcysteine	C8H13N2O5S	-1
lgln[c]	L-glutamine	C5H10N2O3	0
lglu[c]	L-glutamate	C5H8NO4	-1
lhcys[c]	L-homocysteine	C4H9NO2S	0
lhis[c]	L-histidine	C6H9N3O2	0
lhom[c]	L-homoserine	C4H9NO3	0
lile[c]	L-isoleucine	C6H13NO2	0
lipa[c]	Kdo2-lipid A	C110H196N2O39P2	-6
lipid4[c]	lipid IVA	C68H126N2O23P2	-4
lipidads[c]	lipid A disaccharide	C68H127N2O20P	-2
lipidxmyrsa[c]	2,3-bis[(3R)-3-hydroxymyristoyl]-alpha-D-glucosaminyl 1-phosphate	C34H64NO12P	-2
lleu[c]	L-leucine	C6H13NO2	0
llys[c]	L-lysine	C6H15N2O2	1
lmet[c]	L-methionine	C5H11NO2S	0
lorn[c]	L-ornithine	C5H13N2O2	1
lphe[c]	L-phenylalanine	C9H11NO2	0
lpro[c]	L-proline	C5H9NO2	0
lsaccrp[c]	L-saccharopine	C11H19N2O6	-1
lser[c]	L-serine	C3H7NO3	0
lthr[c]	L-threonine	C4H9NO3	0
ltrp[c]	L-tryptophan	C11H12N2O2	0
ltyr[c]	L-tyrosine	C9H11NO3	0
lval[c]	L-valine	C5H11NO2	0
malacp[c]	a malonyl-[acp]	C3H3O3SR	-2
malcoa[c]	malonyl-CoA	C24H33N7O19P3S	-5
malcoame[c]	malonyl-CoA methyl ester	C25H35N7O19P3S	-5
malt[c]	maltose	C12H22O11	0
mdapime[c]	meso-diaminopimelate	C7H14N2O4	0
meoh[c]	methanol	CH4O	0
meoh[e]	methanol	CH4O	0
meoh[p]	methanol	CH4O	0
methf[c]	5,10-methenyltetrahydrofolate	C20H20N7O6	-1
mg2[c]	Mg2+	Mg	2
mg2[e]	Mg2+	Mg	2
mlthf[c]	5,10-methylenetetrahydrofolate	C20H21N7O6	-2
myrsacp[c]	a myristoyl-[acp]	C14H27OSR	-1
myrst[c]	myristate	C14H27O2	-1
n5caizrnt[c]	N5-carboxyaminoimidazole ribonucleotide	C9H11N3O9P	-3
na24dab[c]	N-acetyl-L-2,4-diaminobutanoate	C6H12N2O3	0
nac[c]	nicotinate	C6H4NO2	-1
nacad[c]	nicotinate adenine dinucleotide	C21H24N6O15P2	-2
nad[c]	NAD+	C21H26N7O14P2	-1
nadh[c]	NADH	C21H27N7O14P2	-2
nadp[c]	NADP+	C21H29N7O17P3	-3
nadph[c]	NADPH	C21H30N7O17P3	-4
nh3[c]	ammonia	H3N	0
nh4[c]	ammonium	H4N	1
no2[c]	nitrite	NO2	-1
no3[c]	nitrate	NO3	-1
no3[e]	nitrate	NO3	-1
o2[c]	oxygen	O2	0
o2[e]	oxygen	O2	0
o2[p]	oxygen	O2	0
oaa[c]	oxaloacetate	C4H2O5	-2
oc2acp[c]	a trans oct-2-enoyl-[acp]	C8H12OSR	-1
ocacp[c]	an octanoyl-[acp]	C8H14OSR	-1
ogmeacp[c]	a 3-oxo-glutaryl-[acp] methyl ester	C6H7O4SR	-1
opmeacp[c]	a 3-oxo-pimeloyl-[acp] methyl ester	C8H11O4SR	-1
orot[c]	orotate	C5H3N2O4	-1
orot5p[c]	orotidine-5'-phosphate	C10H10N2O11P	-3
palmacp[c]	a palmitoyl-[acp]	C16H31OSR	-1
palmglyc3p[c]	1-palmitoylglycerol 3-phosphate	C19H37O7P	-2
palmt[c]	palmitate	C16H31O2	-1
pan4p[c]	4'-phosphopantetheine	C11H21N2O7PS	-2
pap[c]	adenosine 3',5'-bisphosphate	C10H11N5O10P2	-4
paps[c]	phosphoadenosine-5'-phosphosulfate	C10H11N5O13P2S	-4
pe[c]	phosphatidylethanolamine	C37H72NO8P	-1
pep[c]	phosphoenolpyruvate	C3H2O6P	-3
pg[c]	phosphatidylglycerol	C38H74O13P2	-2
pheme[c]	protoheme IX	C34H30N4O4Fe	0
phom[c]	O-phospho-L-homoserine	C4H8NO6P	-2
pi[c]	phosphate	HO4P	-2
pi[e]	phosphate	HO4P	-2
pmcoa[c]	pimeloyl-CoA	C28H41N7O19P3S	-5
PMF[p]	proton motive force entity		0
pmtcoa[c]	palmitoyl-CoA	C37H62N7O17P3S	-4
pntoR[c]	(R)-pantothenate	C9H16NO5	-1
ppbng[c]	porphobilinogen	C10H13N2O4	-1
pphn[c]	prephenate	C10H8O6	-2
ppi[c]	diphosphate	HO7P2	-3
ppp9[c]	protoporphyrin IX	C34H32N4O4	-2
pppg9[c]	protoporphyrinogen IX	C34H38N4O4	-2
pppi[c]	PPPi	O10P3	-5
pram[c]	5-phospho-beta-D-ribosyl-amine	C5H11NO7P	-1
pran[c]	N-(5'-phosphoribosyl)-anthranilate	C12H13NO9P	-3
prbamp[c]	1-(5-phospho-D-ribosyl)-AMP	C15H19N5O14P2	-4
prbatp[c]	phosphoribosyl-ATP	C15H19N5O20P4	-6
prfaca[c]	phosphoribosyl-formamido-carboxamide	C10H13N4O9P	-2
prfaicarp[c]	phosphoribulosylformimino-AICAR-P	C15H21N5O15P2	-4
prfp[c]	1-(5-phosphoribosyl)-5-[(5-phosphoribosylamino)methylideneamino]imidazole-4-carboxamide	C15H21N5O15P2	-4
prpp[c]	5-phospho-alpha-D-ribose 1-diphosphate	C5H8O14P3	-5
pyr[c]	pyruvate	C3H3O3	-1
pyra[c]	pyruvate-A	C3H4O3	0
pyrb[c]	pyruvate-B	C3H4O3	0
q[p]	ubiquinone	C14H18O4(C5H8)n	0
qh2[p]	ubiquinol	C14H20O4(C5H8)n	0
qoox[p]	ubuiqinol oxidase		0
qored[p]	Reduced ubuiqinol oxidase		0
quln[c]	quinolinate	C7H3NO4	-2
r3hbacp[c]	a (R)-3-hydroxybutanoyl-[acp]	C4H7O2SR	-1
r3hdacp[c]	an (R)-3-hydroxydecanoyl-[acp]	C10H17O2SR	-1
r3hddacp[c]	a (R)-3-hydroxydodecanoyl-[acp]	C12H22O2SR	-1
r3hhexacp[c]	an (R)-3-hydroxyhexanoyl-[acp]	C6H10O2SR	-1
r3hstracp[c]	a (R)-3-hydroxystearoyl-[acp]	C18H35O2SR	-1
r5p[c]	D-ribose 5-phosphate	C5H9O8P	-2
rhcit[c]	(R)-homocitrate	C7H7O7	-3
ribflv[c]	riboflavin	C17H19N4O6	-1
rpant[c]	(R)-pantoate	C6H11O4	-1
s1pyr5c[c]	(S)-1-pyrroline-5-carboxylate	C5H6NO2	-1
s2a6ohxnt[c]	(S)-2-amino-6-oxohexanoate	C6H11NO3	0
s7p[c]	D-sedoheptulose 7-phosphate	C7H13O10P	-2
salac[c]	(S)-2-acetolactate	C5H7O4	-1
skm[c]	shikimate	C7H9O5	-1
skm3p[c]	shikimate-3-phosphate	C7H8O8P	-3
sl26dapime[c]	N-succinyl-L,L-2,6-diaminopimelate	C11H16N2O7	-2
sl2a6kpi[c]	N-succinyl-2-amino-6-ketopimelate	C11H12NO8	-3
smal[c]	(S)-malate	C4H4O5	-2
smalcoa[c]	(S)-malyl-CoA	C25H35N7O20P3S	-5
so3[c]	sulfite	O3S	-2
so4[c]	sulfate	O4S	-2
so4[e]	sulfate	O4S	-2
sql[c]	squalene	C30H50	0
stacp[c]	a stearoyl-[acp]	C18H35OSR	-1
sthdp[c]	(S)-2,3,4,5-tetrahydrodipicolinate	C7H7NO4	-2
strt[c]	stearate	C18H36O2	-1
succ[c]	succinate	C4H4O4	-2
succoa[c]	succinyl-CoA	C25H35N7O19P3S	-5
suchms[c]	O-succinyl-L-homoserine	C8H12NO6	-1
sucr[c]	sucrose	C12H22O11	0
sucsal[c]	succinate semialdehyde	C4H5O3	-1
td2acp[c]	a trans tetradec-2-enoyl-[acp]	C14H25OSR	0
thex2eacp[c]	a trans hex-2-enoyl-[acp]	C6H8OSR	-1
thf[c]	tetrahydrofolate	C19H21N7O6	-2
thpp2c[c]	(S)-2,3,4,5-tetrahydropiperidine-2-carboxylate	C6H8NO2	-1
toctd2eacp[c]	a trans-octadec-2-enoyl-[acp]	C18H33OSR	-1
trdox[c]	an oxidized thioredoxin	C6H7NO2S2R2	0
trdrd[c]	a reduced thioredoxin	C6H9NO2S2R2	0
u23hmyrsga[c]	UDP-2,3-bis[O-(3R)-3-hydroxymyristoyl]-alpha-D-glucosamine	C43H75N3O20P2	-2
u3hmyrsaga[c]	UDP-3-O-[(3R)-3-hydroxymyristoyl]-N-acetyl-alpha-D-glucosamine	C31H51N3O19P2	-2
u3hmyrsga[c]	UDP-3-O-(3-hydroxymyristoyl)-alpha-D-glucosamine	C29H50N3O18P2	-1
uacagam[c]	UDP-N-acetyl-alpha-D-glucosamine	C17H25N3O17P2	-2
uacgamep[c]	UDP-N-acetyl-alpha-D-glucosamine-enolpyruvate	C20H26N3O19P2	-3
uama[c]	UDP-N-acetylmuramyl-L-Ala	C23H33N4O20P2	-3
uamag[c]	UDP-N-acetylmuramoyl-L-alanyl-D-glutamate	C28H39N5O23P2	-4
uamr[c]	UDP-N-alpha-D-acetylmuramate	C20H28N3O19P2	-3
udp[c]	UDP	C9H11N2O12P2	-3
udpagal[c]	UDP-alpha-D-galactose	C15H22N2O17P2	-2
udpg[c]	UDP-D-glucose	C15H22N2O17P2	-2
ugmd[c]	UDP-N-acetylmuramoyl-L-alanyl-D-glutamyl-meso-2,6-diaminopimelate	C35H51N7O26P2	-4
ugmda[c]	UDP-N-acetylmuramoyl-L-alanyl-D-glutamyl-meso-2,6-diaminopimelyl-D-alanyl-D-alanine	C41H61N9O28P2	-4
ump[c]	UMP	C9H11N2O9P	-2
uppg3[c]	uroporphyrinogen-III	C40H36N4O16	-8
utp[c]	UTP	C9H11N2O15P3	-4
xmp[c]	XMP	C10H11N4O9P	-2
