# Supplementary material for: Methane utilization in Methylomicrobium alcaliphilum 20ZR: a systems approach
Source: Sci Rep. 2018 Feb 6;8:2512. doi: 10.1038/s41598-018-20574-z (PMC5802761; doi:10.1038/s41598-018-20574-z)
Supplement: Supplementary file 2 — Table S3 [file 41598_2018_20574_MOESM2_ESM.xlsx]

## Sheet: Pathway Heat Map
	Biochemical analysis of methanotrophic strains engineered for muconate production (Cells) Exp
	Heat map of statistically significant biochemicals profiled in this study. Red and green shaded cells indicate p≤0.05 (red indicates that the mean values are significantly higher for that comparison; green values significantly lower). Light red and light green shaded cells indicate 0.05<p<0.10 (light red indicates that the mean values trend higher for that comparison; light green values trend low…							Fold of Change (Ratios of Group Means in Scaled Imputed Data)									Statistical Values (From Ln-transformed Scaled Imputed Data)																Chemical Properties
								RELATIVE TO BIOREACTOR				RELATIVE TO METHANE OPTIMAL					METHANE LOW O2 / METHANE (continious culture)		METHANE (batch)/ METHANE (continious culture)		METHANE:ETHANE / METHANE (continious culture)		METHANOL / METHANE (continious culture)		METHANE (continious culture) / METHANE (batch)		METHANE LOW O2 / METHANE (batch)		METHANE: ETHANE / METHANE (batch)		METHANOL / METHANE (Batch)
	Pathway Order	Alpha	Comp ID	Super Pathway	Sub Pathway	Biochemical Name	X	METHANE LOW O2 / METHANE (continious culture)	METHANE (batch) / METHANE (continious culture)	METHANE:ETHANE / METHANE (continious culture)	METHANOL / METHANE (continious culture)	METHANE (continious culture) / METHANE (batch)	METHANE LOW O2 / METHANE (batch)	METHANE:ETHANE / METHANE (batch)	METHANOL / METHANE (batch)	X	p-value	q-value	p-value	q-value	p-value	q-value	p-value	q-value	p-value	q-value	p-value	q-value	p-value	q-value	p-value	q-value	Biochemical Name	Super Pathway	Sub Pathway	Chemical ID	Platform	RI	Mass	KEGG	PlantCyc	CAS	PUBCHEM
	1	39	543	Amino acid	Serine family (phosphoglycerate derived)	3-phosphoserine		36.89	11.61	14.42	0.12	0.09	3.18	1.24	0.01		0.0653	0.0476	0.1017	0.1186	0.1051	0.0429	0.2124	0.0527	0.1017	0.1186	0.1988	0.2553	0.7083	0.584	0.0721	0.101	3-phosphoserine	Amino acid	Serine family (phosphoglycerate derived)	133	LC/MS pos early	591	186.016	C01005	3-P-SERINE	407-41-0	68841
	4	75	1868	Amino acid	Serine family (phosphoglycerate derived)	cysteine		3.84	2.52	3.03	1.52	0.4	1.52	1.2	0.6		0.1079	0.058	0.5	0.2309	0.1282	0.0497	0.1915	0.0497	0.5	0.2309	0.6182	0.3243	0.767	0.5855	0.7284	0.3157	cysteine	Amino acid	Serine family (phosphoglycerate derived)	800	LC/MS pos early	1488	122.027	C00097	CYS	52-90-4;56-89-3	5862
	6	78	56	Amino acid	Serine family (phosphoglycerate derived)	cystine		2.6	4.53	9.17	1.39	0.22	0.57	2.02	0.31		0.4226	0.1336	0.0153	0.0942	0.004	0.0103	0.2585	0.0615	0.0153	0.0942	0.2546	0.2577	0.0324	0.3304	0.0194	0.056	cystine	Amino acid	Serine family (phosphoglycerate derived)	279	LC/MS pos early	2000	241.031	C00491	CYSTINE	56-89-3	67678
	8	121	58	Amino acid	Serine family (phosphoglycerate derived)	glycine		1.46	1.75	2.54	10.03	0.57	0.83	1.45	5.73		0.1327	0.0652	0.2164	0.1458	0.0147	0.0163	7.1053e-05	0.0008	0.2164	0.1458	0.5325	0.3123	0.2679	0.5051	0.0637	0.101	glycine	Amino acid	Serine family (phosphoglycerate derived)	340	LC/MS pos early	1375	76.0393	C00037	GLY	56-40-6	750
	13	171	37076	Amino acid	Serine family (phosphoglycerate derived)	N-acetylserine		3.84	2.42	2.34	1.52	0.41	1.59	0.97	0.63		0.2377	0.0894	0.3279	0.1803	0.4708	0.1213	0.5722	0.1013	0.3279	0.1803	0.2421	0.2553	0.6389	0.5804	0.2569	0.1959	N-acetylserine	Amino acid	Serine family (phosphoglycerate derived)	100001851	LC/MS polar	2000	146.046		ACETYLSERINE	97-14-3	65249
	16	221	1648	Amino acid	Serine family (phosphoglycerate derived)	serine		2.85	3.04	2.74	2.74	0.33	0.94	0.9	0.9		0.1006	0.058	0.1361	0.1202	0.1482	0.0554	0.1557	0.0442	0.1361	0.1202	0.6414	0.3348	0.3088	0.5315	0.2792	0.2073	serine	Amino acid	Serine family (phosphoglycerate derived)	503	LC/MS pos early	1239	106.05	C00065	SER	56-45-1	5951
	24	228	46960	Amino acid	Serine family (phosphoglycerate derived)	sulfate*		3.44	3.39	3.83	3.46	0.3	1.01	1.13	1.02		0.1519	0.0694	0.1127	0.1186	0.1045	0.0429	0.1398	0.0412	0.1127	0.1186	0.8864	0.3986	0.7279	0.584	0.8823	0.3596	sulfate*	Amino acid	Serine family (phosphoglycerate derived)	100002528	LC/MS neg	616	96.9601	C00059		14808-79-8	1118
	28	76	22176	Amino acid	Serine family (phosphoglycerate derived)	cysteine s-sulfate		61.87	29.98	38.12	34.45	0.03	2.06	1.27	1.15		0.1352	0.0654	0.1864	0.1322	0.1599	0.057	0.1614	0.0447	0.1864	0.1322	0.3709	0.2962	0.8923	0.6245	0.8938	0.3626	cysteine s-sulfate	Amino acid	Serine family (phosphoglycerate derived)	100000808	LC/MS polar	2273	199.969	C05824		1637-71-4	115015
	32	30	32197	Amino acid	Aromatic amino acid metabolism (PEP derived)	3-(4-hydroxyphenyl)lactate		0.22	0.72	0.45	0.28	1.39	0.31	0.63	0.39		0.7225	0.1872	0.8515	0.3275	0.8395	0.1876	0.8106	0.1331	0.8515	0.3275	0.2951	0.2702	0.4383	0.5804	0.3721	0.2397	3-(4-hydroxyphenyl)lactate	Amino acid	Aromatic amino acid metabolism (PEP derived)	240	LC/MS neg	1379	181.051	C03672	CPD-2222	6482-98-0	9378
	39	42	1669	Amino acid	Aromatic amino acid metabolism (PEP derived)	4-hydroxyphenylpyruvate		2.97	3.69	4.58	6.61	0.27	0.81	1.24	1.79		0.1866	0.0778	0.0615	0.1048	0.0017	0.0079	0.0053	0.0079	0.0615	0.1048	0.4955	0.3058	0.2943	0.5283	0.059	0.1004	4-hydroxyphenylpyruvate	Amino acid	Aromatic amino acid metabolism (PEP derived)	1141	LC/MS neg	1690.1	179.035	C01179	P-HYDROXY-PHENYLPYRUVATE	156-39-8	979
	48	130	18349	Amino acid	Aromatic amino acid metabolism (PEP derived)	indolelactate		0.51	2.07	0.37	0.32	0.48	0.25	0.18	0.15		0.5905	0.1625	0.5838	0.2552	0.4477	0.1159	0.4605	0.0928	0.5838	0.2552	0.2858	0.2645	0.2151	0.4744	0.2358	0.1855	indolelactate	Amino acid	Aromatic amino acid metabolism (PEP derived)	100000463	LC/MS neg	2286	204.067	C02043		832-97-3	92904
	63	192	64	Amino acid	Aromatic amino acid metabolism (PEP derived)	phenylalanine		1.47	2.05	1.91	2.26	0.49	0.72	0.93	1.1		0.3744	0.1238	0.1879	0.1322	0.2326	0.0689	0.1951	0.0497	0.1879	0.1322	0.337	0.2932	0.8134	0.5986	0.6722	0.3037	phenylalanine	Amino acid	Aromatic amino acid metabolism (PEP derived)	460	LC/MS pos early	2878	166.086	C00079	PHE	63-91-2	6140
	64	195	22130	Amino acid	Aromatic amino acid metabolism (PEP derived)	phenyllactate (PLA)		0.05	0.45	0.19	0.15	2.22	0.12	0.42	0.33		0.3767	0.1238	0.9996	0.3626	0.6178	0.1446	0.609	0.1041	0.9996	0.3626	0.0444	0.1936	0.2149	0.4744	0.1896	0.1643	phenyllactate (PLA)	Amino acid	Aromatic amino acid metabolism (PEP derived)	100000774	LC/MS neg	2208	165.056	C05607		828-01-3	3848
	65	196	566	Amino acid	Aromatic amino acid metabolism (PEP derived)	phenylpyruvate		1.84	2.98	2.87	3.2	0.34	0.62	0.96	1.07		0.4226	0.1336	0.5	0.2309	0.2019	0.0627	0.19	0.0497	0.5	0.2309	0.7243	0.3509	0.9531	0.6364	0.8829	0.3596	phenylpyruvate	Amino acid	Aromatic amino acid metabolism (PEP derived)	241	LC/MS neg	2517.6	163.04	C00166	PHENYL-PYRUVATE	156-06-9	997
	66	209	18335	Amino acid	Aromatic amino acid metabolism (PEP derived)	quinate		2.03	3.73	4.18	3.41	0.27	0.55	1.12	0.91		0.3382	0.1138	0.1865	0.1322	0.1508	0.0557	0.1623	0.0447	0.1865	0.1322	0.1846	0.2553	0.5424	0.5804	0.5772	0.2791	quinate	Amino acid	Aromatic amino acid metabolism (PEP derived)	100000442	LC/MS polar	2432.9	191.056	C00296	QUINATE	77-95-2	6508
	69	238	54	Amino acid	Aromatic amino acid metabolism (PEP derived)	tryptophan		1.25	1.39	1.66	2.22	0.72	0.9	1.19	1.6		0.4051	0.1317	0.2682	0.1602	0.1649	0.0577	0.0741	0.0273	0.2682	0.1602	0.47	0.3058	0.0398	0.3304	0.0209	0.0569	tryptophan	Amino acid	Aromatic amino acid metabolism (PEP derived)	565	LC/MS pos early	2986	205.097	C00078	TRP	73-22-3	6305
	71	240	1299	Amino acid	Aromatic amino acid metabolism (PEP derived)	tyrosine		1.89	2.7	2.09	2.29	0.37	0.7	0.77	0.85		0.2261	0.0867	0.1477	0.1226	0.1859	0.0607	0.1619	0.0447	0.1477	0.1226	0.0136	0.1841	0.0448	0.3422	0.137	0.1399	tyrosine	Amino acid	Aromatic amino acid metabolism (PEP derived)	815	LC/MS pos early	2430	182.081	C00082	TYR	60-18-4	6057
	110	182	37451	Amino acid	Aromatic amino acid metabolism (PEP derived)	O-methyltyrosine		0.58	1.04	1.3	0.97	0.96	0.56	1.25	0.93		0.4465	0.1381	0.8187	0.319	0.5699	0.1352	0.9313	0.1483	0.8187	0.319	0.0861	0.2158	0.1521	0.448	0.5982	0.2843	O-methyltyrosine	Amino acid	Aromatic amino acid metabolism (PEP derived)	100002078	LC/MS pos early	2790	196.097			1080-06-4	76957
	114	56	1126	Amino acid	Aspartate family (OAA derived)	alanine		4.78	4.53	3.06	1.78	0.22	1.05	0.68	0.39		0.1196	0.0614	0.1673	0.127	0.0832	0.0384	0.1053	0.0346	0.1673	0.127	0.8682	0.3951	0.5132	0.5804	0.2958	0.2106	alanine	Amino acid	Aspartate family (OAA derived)	811	LC/MS pos early	1700	90.055	C00041	L-ALPHA-ALANINE	56-41-7	5950
	115	60	15142	Amino acid	Aspartate family (OAA derived)	allo-threonine		2.17	2.16	6.11	2.37	0.46	1	2.83	1.1		0.103	0.058	0.1538	0.1226	0.053	0.0297	0.1388	0.0412	0.1538	0.1226	0.9695	0.4199	0.1313	0.448	0.7149	0.3155	allo-threonine	Amino acid	Aspartate family (OAA derived)	100000272	LC/MS polar	2511.1	118.051	C05519	CPD-10303	28954-12-3	99289
	116	68	512	Amino acid	Aspartate family (OAA derived)	asparagine		71.73	33.03	25.11	2.47	0.03	2.17	0.76	0.07		0.0009	0.0073	0.2766	0.1631	0.0047	0.0116	0.4311	0.0882	0.2766	0.1631	0.4674	0.3058	0.8295	0.6002	0.3036	0.2106	asparagine	Amino acid	Aspartate family (OAA derived)	917	LC/MS pos early	1225	133.061	C00152	ASN	70-47-3	6267
	117	69	443	Amino acid	Aspartate family (OAA derived)	aspartate		0.78	0.46	0.77	1.69	2.2	1.71	1.68	3.7		0.1302	0.0646	0.0376	0.0942	0.0326	0.0244	0.03	0.0164	0.0376	0.0942	0.0336	0.1936	0.0412	0.3304	0.0027	0.0432	aspartate	Amino acid	Aspartate family (OAA derived)	234	LC/MS pos early	1165	134.045	C00049	L-ASPARTATE	56-84-8	5960
	123	144	1301	Amino acid	Aspartate family (OAA derived)	lysine		1.11	1.42	1.59	1.24	0.7	0.78	1.12	0.87		0.7623	0.1927	0.3636	0.1928	0.2915	0.0831	0.517	0.0954	0.3636	0.1928	0.3345	0.2932	0.5678	0.5804	0.5268	0.2671	lysine	Amino acid	Aspartate family (OAA derived)	407	LC/MS pos early	2850	147.113	C00047	LYS	56-87-1	5962
	124	150	1302	Amino acid	Aspartate family (OAA derived)	methionine		1.37	2.22	2.11	3.28	0.45	0.62	0.95	1.48		0.3474	0.1162	0.1128	0.1186	0.1527	0.0559	0.1033	0.0343	0.1128	0.1186	0.0865	0.2158	0.7998	0.5986	0.1669	0.156	methionine	Amino acid	Aspartate family (OAA derived)	415	LC/MS pos early	2526	150.058	C00073	MET	63-68-3	6137
	125	151	18374	Amino acid	Aspartate family (OAA derived)	methionine sulfoxide		1.76	4.96	4.29	10.2	0.2	0.36	0.87	2.06		0.2093	0.0819	0.0373	0.0942	0.0416	0.0275	0.0298	0.0164	0.0373	0.0942	0.0627	0.2111	0.5769	0.5804	0.09	0.1107	methionine sulfoxide	Amino acid	Aspartate family (OAA derived)	100000039	LC/MS pos early	1272	166.053	C02989	L-Methionine-sulfoxides	3226-65-1	158980
	127	159	36752	Amino acid	Aspartate family (OAA derived)	N6-acetyllysine		0.62	0.62	9.5	0.62	1.62	1	15.39	1		0.5	0.1431	0.5	0.2309	0.0846	0.0385	0.5	0.0936	0.5	0.2309			0.0022	0.1191			N6-acetyllysine	Amino acid	Aspartate family (OAA derived)	100001734	LC/MS neg	1059	187.109	C02727		692-04-6	92832
	128	157	1498	Amino acid	Aspartate family (OAA derived)	N6,N6,N6-trimethyllysine		2.11	1.45	1.27	1.38	0.69	1.45	0.88	0.95		0.1765	0.0748	0.3279	0.1803	0.4396	0.1149	0.345	0.0757	0.3279	0.1803	0.2863	0.2645	0.6527	0.5804	0.8603	0.355	N6,N6,N6-trimethyllysine	Amino acid	Aspartate family (OAA derived)	189	LC/MS pos early	2825	189.16	C03793		23284-33-5	440120
	130	160	1585	Amino acid	Aspartate family (OAA derived)	N-acetylalanine		9.18	17.39	11.62	5.34	0.06	0.53	0.67	0.31		0.2813	0.0987	0.0269	0.0942	0.0792	0.0373	0.1894	0.0497	0.0269	0.0942	0.2569	0.2577	0.3463	0.5495	0.1494	0.1468	N-acetylalanine	Amino acid	Aspartate family (OAA derived)	1110	LC/MS polar	1564.8	130.051	C02847		97-69-8	88064
	131	161	33942	Amino acid	Aspartate family (OAA derived)	N-acetylasparagine		1	1	1.12	5.62	1	1	1.12	5.62						0.4226	0.1127	0.0058	0.0079					0.4226	0.5804	0.0058	0.0449	N-acetylasparagine	Amino acid	Aspartate family (OAA derived)	100001257	LC/MS pos early	785	175.071			4033-40-3	99715
	132	162	22185	Amino acid	Aspartate family (OAA derived)	N-acetylaspartate (NAA)		18.62	6.9	7.6	38.32	0.14	2.7	1.1	5.55		0.0001	0.0058	0.0076	0.0942	0.0389	0.027	0.0001	0.0009	0.0076	0.0942	0.0058	0.152	0.8989	0.6259	0.0012	0.0432	N-acetylaspartate (NAA)	Amino acid	Aspartate family (OAA derived)	100000787	LC/MS polar	3143	174.041	C01042		997-55-7;997-55-7	65065
	133	163	37432	Amino acid	Aspartate family (OAA derived)	N-acetyl-beta-alanine		5.58	3.65	16.02	8.59	0.27	1.53	4.39	2.35		0.0353	0.0357	0.1217	0.1186	0.0011	0.0078	0.001	0.0038	0.1217	0.1186	0.434	0.3058	0.0715	0.3742	0.1524	0.1482	N-acetyl-beta-alanine	Amino acid	Aspartate family (OAA derived)	100002102	LC/MS neg	773	130.051	C01073		3025-95-4	76406
	134	169	1589	Amino acid	Aspartate family (OAA derived)	N-acetylmethionine		1	1	1.24	1	1	1	1.24	1						0.2215	0.067							0.2215	0.4768			N-acetylmethionine	Amino acid	Aspartate family (OAA derived)	1083	LC/MS neg	1787	190.054	C02712		65-82-7	448580
	136	174	2829	Amino acid	Aspartate family (OAA derived)	N-formylmethionine		3.43	5.22	7.85	11.17	0.19	0.66	1.5	2.14		0.0949	0.058	0.099	0.1186	0.044	0.0278	0.0264	0.0155	0.099	0.1186	0.0848	0.2158	0.1176	0.4345	0.0492	0.0939	N-formylmethionine	Amino acid	Aspartate family (OAA derived)	194	LC/MS neg	1543.8	176.039	C03145		4289-98-9	439750
	137	180	31539	Amino acid	Aspartate family (OAA derived)	O-acetylhomoserine		6.23	7.02	14.23	6.47	0.14	0.89	2.03	0.92		0.0281	0.031	0.0234	0.0942	0.0143	0.0163	0.0232	0.0141	0.0234	0.0942	0.5835	0.3192	0.1788	0.4673	0.6262	0.2926	O-acetylhomoserine	Amino acid	Aspartate family (OAA derived)	100001129	LC/MS polar	1850	160.062	C01077	CPD-667	7540-67-2	439389
	142	214	42382	Amino acid	Aspartate family (OAA derived)	S-adenosylhomocysteine (SAH)		2.33	1.93	3.47	2.47	0.52	1.21	1.8	1.28		0.1614	0.0714	0.0274	0.0942	0.0427	0.0275	0.0563	0.0234	0.0274	0.0942	0.8616	0.3951	0.1885	0.4673	0.4834	0.26	S-adenosylhomocysteine (SAH)	Amino acid	Aspartate family (OAA derived)	197	LC/MS neg	1832.4	383.114	C00021	ADENOSYL-HOMO-CYS	979-92-0	439155
	143	215	15915	Amino acid	Aspartate family (OAA derived)	S-adenosylmethionine (SAM)		0.3	0.61	0.3	0.35	1.64	0.49	0.49	0.57		0.0421	0.0397	0.1105	0.1186	0.0421	0.0275	0.0066	0.0079	0.1105	0.1186	0.1193	0.238	0.1193	0.4345	0.0655	0.101	S-adenosylmethionine (SAM)	Amino acid	Aspartate family (OAA derived)	1263	LC/MS pos early	3002	399.145	C00019	S-ADENOSYLMETHIONINE	24346-00-7;86867-01-8;86867-0108	34755
	144	234	1284	Amino acid	Aspartate family (OAA derived)	threonine		2.42	2.67	2.59	3.15	0.37	0.91	0.97	1.18		0.1265	0.0638	0.064	0.1048	0.0497	0.0289	0.0898	0.0311	0.064	0.1048	0.6703	0.3396	0.8314	0.6002	0.5158	0.2629	threonine	Amino acid	Aspartate family (OAA derived)	564	LC/MS pos early	1514	120.066	C00188	THR	72-19-5	6288
	145	178	37069	Amino acid	Aspartate family (OAA derived)	N-methylalanine		1.42	1.69	50.92	1.36	0.59	0.84	30.19	0.8		0.3027	0.1043	0.489	0.2309	0.002	0.0079	0.3375	0.0749	0.489	0.2309	0.8578	0.3951	0.0486	0.354	0.8125	0.3412	N-methylalanine	Amino acid	Aspartate family (OAA derived)	100001823	LC/MS pos early	1536	104.071	C02721		600-21-5	5288725;6971259
	163	40	47089	Amino acid	Aspartate family (OAA derived)	3-sulfo-L-alanine		6.23	4.81	11.71	2.12	0.21	1.3	2.44	0.44		0.0046	0.0133	0.1639	0.1266	0.0061	0.0122	0.4226	0.0874	0.1639	0.1266	0.5628	0.317	0.21	0.4744	0.2106	0.1746	3-sulfo-L-alanine	Amino acid	Aspartate family (OAA derived)	382	LC/MS polar	2890	167.997	C00506		498-40-8	72886
	169	187	18358	Amino acid	Aspartate family (OAA derived)	O-succinyl-homoserine		55.82	8.91	10.45	0.98	0.11	6.26	1.17	0.11		0.1612	0.0714	0.1262	0.1202	0.228	0.0682	0.9121	0.147	0.1262	0.1202	0.5924	0.3192	0.7389	0.584	0.1308	0.1378	O-succinyl-homoserine	Amino acid	Aspartate family (OAA derived)	100000287	LC/MS pos early	2126	220.082			1492-23-5
	182	66	1638	Amino acid	Glutamate family (alpha-ketoglutarate derived)	arginine		1.09	1.4	1.09	1.5	0.72	0.78	0.78	1.07		0.7638	0.1927	0.4874	0.2309	0.7717	0.1746	0.4361	0.0887	0.4874	0.2309	0.3241	0.2892	0.315	0.5315	0.7016	0.3111	arginine	Amino acid	Glutamate family (alpha-ketoglutarate derived)	231	LC/MS pos early	2825	175.119	C00062	ARG	1119-34-2	232
	183	67	15497	Amino acid	Glutamate family (alpha-ketoglutarate derived)	argininosuccinate		1.33	0.67	0.97	0.67	1.49	1.97	1.45	1		0.646	0.1713	0.5	0.2309	0.9849	0.2121	0.5	0.0936	0.5	0.2309	0.2106	0.2553	0.2325	0.4768			argininosuccinate	Amino acid	Glutamate family (alpha-ketoglutarate derived)	232	LC/MS pos early	2745	291.13	C03406	L-ARGININO-SUCCINATE	156637-58-0	16950;828
	185	74	2132	Amino acid	Glutamate family (alpha-ketoglutarate derived)	citrulline		3.66	11.24	9.36	15.13	0.09	0.33	0.83	1.35		0.2766	0.0976	0.0151	0.0942	0.0288	0.0229	0.0038	0.0071	0.0151	0.0942	0.1401	0.238	0.5881	0.5804	0.4041	0.2441	citrulline	Amino acid	Glutamate family (alpha-ketoglutarate derived)	391	LC/MS pos early	1520	176.103	C00327	L-CITRULLINE	372-75-8	9750
	188	84	37459	Amino acid	Glutamate family (alpha-ketoglutarate derived)	ergothioneine		0.26	0.46	0.47	0.4	2.17	0.57	1.02	0.86		0.0142	0.024	0.1502	0.1226	0.0131	0.0163	0.0049	0.0079	0.1502	0.1226	0.1519	0.238	0.9271	0.6282	0.6401	0.2958	ergothioneine	Amino acid	Glutamate family (alpha-ketoglutarate derived)	100002154	LC/MS pos early	850	230.096	C05570		58511-63-0	3032311
	190	110	57	Amino acid	Glutamate family (alpha-ketoglutarate derived)	glutamate		1.22	1.41	1.29	1.42	0.71	0.87	0.92	1.01		0.1075	0.058	0.0363	0.0942	0.1076	0.0432	0.0187	0.013	0.0363	0.0942	0.1553	0.238	0.3948	0.5801	0.9054	0.3642	glutamate	Amino acid	Glutamate family (alpha-ketoglutarate derived)	561	LC/MS pos early	1500	148.06	C00025	GLT	56-86-0	611
	191	111	33487	Amino acid	Glutamate family (alpha-ketoglutarate derived)	glutamate, gamma-methyl ester		0.22	0.45	0.42	0.58	2.24	0.5	0.95	1.29		0.0595	0.0463	0.3233	0.1803	0.0862	0.0385	0.0853	0.0301	0.3233	0.1803	0.5	0.3058	0.9759	0.6442	0.6191	0.2917	glutamate, gamma-methyl ester	Amino acid	Glutamate family (alpha-ketoglutarate derived)	100001103	LC/MS pos early	2170	162.076			1499-55-4	68662
	192	112	53	Amino acid	Glutamate family (alpha-ketoglutarate derived)	glutamine		2.05	1.83	2.03	5.6	0.55	1.12	1.11	3.05		0.0068	0.0157	0.1125	0.1186	0.0139	0.0163	8.0814e-05	0.0008	0.1125	0.1186	0.5299	0.3123	0.5904	0.5804	0.0446	0.0867	glutamine	Amino acid	Glutamate family (alpha-ketoglutarate derived)	563	LC/MS pos early	1291	147.076	C00064	GLN	56-85-9	5961
	194	127	59	Amino acid	Glutamate family (alpha-ketoglutarate derived)	histidine		0.81	1.43	1.49	1.87	0.7	0.57	1.04	1.31		0.8981	0.218	0.566	0.2515	0.4937	0.1235	0.3794	0.082	0.566	0.2515	0.3596	0.2962	0.824	0.6002	0.5105	0.2616	histidine	Amino acid	Glutamate family (alpha-ketoglutarate derived)	355	LC/MS neg	755.9	154.062	C00135	HIS	5934-29-2	6274
	198	166	15720	Amino acid	Glutamate family (alpha-ketoglutarate derived)	N-acetylglutamate		2.09	3.08	3.67	4.63	0.33	0.68	1.19	1.51		0.1018	0.058	0.0973	0.1186	0.001	0.0078	0.0153	0.0114	0.0973	0.1186	0.2775	0.2645	0.5119	0.5804	0.2805	0.2073	N-acetylglutamate	Amino acid	Glutamate family (alpha-ketoglutarate derived)	100000282	LC/MS pos early	1050	190.071	C00624	ACETYL-GLU	5817-08-03	70914
	199	167	33943	Amino acid	Glutamate family (alpha-ketoglutarate derived)	N-acetylglutamine		3.12	10.12	21.29	36.1	0.1	0.31	2.1	3.57		0.2358	0.0893	0.0264	0.0942	0.0477	0.0287	0.0372	0.0185	0.0264	0.0942	0.1174	0.238	0.149	0.448	0.0759	0.1019	N-acetylglutamine	Amino acid	Glutamate family (alpha-ketoglutarate derived)	100001253	LC/MS polar	2140	187.072	C02716		2490-97-3	182230
	200	168	33946	Amino acid	Glutamate family (alpha-ketoglutarate derived)	N-acetylhistidine		0.93	3.5	9.19	1.6	0.29	0.27	2.63	0.46		0.5	0.1431	0.1492	0.1226	0.0081	0.0132	0.4988	0.0936	0.1492	0.1226	0.1541	0.238	0.1895	0.4673	0.1709	0.1582	N-acetylhistidine	Amino acid	Glutamate family (alpha-ketoglutarate derived)	100001293	LC/MS polar	2088	196.073	C02997		39145-52-3	75619
	203	184	1493	Amino acid	Glutamate family (alpha-ketoglutarate derived)	ornithine		3.17	3.06	6.15	1.93	0.33	1.04	2.01	0.63		0.0453	0.0406	0.0454	0.1033	0.0077	0.0132	0.0637	0.0247	0.0454	0.1033	0.9178	0.4058	0.0155	0.3249	0.0726	0.101	ornithine	Amino acid	Glutamate family (alpha-ketoglutarate derived)	444	LC/MS pos early	2800	133.097	C00077	L-ORNITHINE	3184-13-2	6262
	205	200	1898	Amino acid	Glutamate family (alpha-ketoglutarate derived)	proline		1.57	2.49	3.14	4.12	0.4	0.63	1.26	1.65		0.048	0.0412	0.014	0.0942	0.0138	0.0163	0.0017	0.0043	0.014	0.0942	0.0373	0.1936	0.0924	0.4004	0.0169	0.0544	proline	Amino acid	Glutamate family (alpha-ketoglutarate derived)	480	LC/MS pos early	1603	116.071	C00148	PRO	147-85-3	145742
	207	217	1516	Amino acid	Glutamate family (alpha-ketoglutarate derived)	sarcosine		1	1	1	1.8	1	1	1	1.8								0.0179	0.013							0.0179	0.0549	sarcosine	Amino acid	Glutamate family (alpha-ketoglutarate derived)	1023	LC/MS pos early	1280	90.055	C00213	BETAINE	107-97-1	1088
	215	41	40062	Amino acid	Glutamate family (alpha-ketoglutarate derived)	4-hydroxy-2-oxoglutaric acid		1.52	2.74	1.8	2.28	0.37	0.55	0.66	0.83		0.555	0.1551	0.0574	0.1044	0.0636	0.032	0.0964	0.0325	0.0574	0.1044	0.2002	0.2553	0.0722	0.3742	0.13	0.1378	4-hydroxy-2-oxoglutaric acid	Amino acid	Glutamate family (alpha-ketoglutarate derived)	100002537	LC/MS polar	3073	161.009	C01127		1187-99-1	599
	216	179	31532	Amino acid	Glutamate family (alpha-ketoglutarate derived)	N-methylglutamate		0.91	1.13	2.25	2.05	0.89	0.81	1.99	1.82		0.8118	0.2004	0.6369	0.2692	0.1619	0.057	0.1761	0.0476	0.6369	0.2692	0.0242	0.1936	0.0008	0.1191	0.0021	0.0432	N-methylglutamate	Amino acid	Glutamate family (alpha-ketoglutarate derived)	100001131	LC/MS pos early	1300	162.076	C01046	CPD-404	35989-16-3	439377
	224	173	43249	Amino acid	Glutamate family (alpha-ketoglutarate derived)	N-delta-acetylornithine		9.17	4.97	103.88	3.38	0.2	1.85	20.9	0.68		0.0521	0.0428	0.1363	0.1202	0.0211	0.0186	0.1468	0.0423	0.1363	0.1202	0.5932	0.3192	0.003	0.1191	0.086	0.1107	N-delta-acetylornithine	Amino acid	Glutamate family (alpha-ketoglutarate derived)	100004523	LC/MS neg	858	173.093				9920500
	245	128	15316	Amino acid	Glutamate family (alpha-ketoglutarate derived)	histidinol		1	1	1	2.64	1	1	1	2.64								0.3049	0.0688							0.3049	0.2106	histidinol	Amino acid	Glutamate family (alpha-ketoglutarate derived)	100000260	LC/MS pos early	3041	142.097	C00860	HISTIDINOL	1596-64-1	165271
	249	134	1125	Amino acid	Branched Chain Amino Acids (OAA derived)	isoleucine		2.05	2.85	3.13	2.53	0.35	0.72	1.1	0.89		0.3063	0.1049	0.1883	0.1322	0.2025	0.0627	0.2496	0.0601	0.1883	0.1322	0.3765	0.2962	0.7112	0.584	0.7331	0.3159	isoleucine	Amino acid	Branched Chain Amino Acids (OAA derived)	376	LC/MS pos early	2800	132.102	C00407	ILE	73-32-5	6306
	263	15	38276	Amino acid	Branched Chain Amino Acids (pyruvate derived)	2,3-dihydroxyisovalerate		21.85	18.75	23.12	3.91	0.05	1.17	1.23	0.21		0.0687	0.0476	0.0583	0.1044	0.0545	0.0303	0.1871	0.0497	0.0583	0.1044	0.715	0.3488	0.6819	0.5804	0.2086	0.1744	2,3-dihydroxyisovalerate	Amino acid	Branched Chain Amino Acids (pyruvate derived)	100002417	LC/MS polar	1050	133.051	C04039	DIOH-ISOVALERATE	1756-18-9	677
	266	24	36746	Amino acid	Branched Chain Amino Acids (pyruvate derived)	2-hydroxy-3-methylvalerate		0.19	0.4	0.19	0.22	2.48	0.46	0.46	0.54		0.5	0.1431	0.7342	0.2963	0.5	0.1235	0.5432	0.0976	0.7342	0.2963	0.4788	0.3058	0.4788	0.5804	0.5632	0.2767	2-hydroxy-3-methylvalerate	Amino acid	Branched Chain Amino Acids (pyruvate derived)	100001541	LC/MS neg	1800	131.071			488-15-3	164623
	269	36	44526	Amino acid	Branched Chain Amino Acids (pyruvate derived)	3-methyl-2-oxobutyrate		10.3	12.86	28.7	2.93	0.08	0.8	2.23	0.23		0.0019	0.01	0.247	0.1506	0.0161	0.0163	0.0016	0.0043	0.247	0.1506	0.9114	0.4049	0.4568	0.5804	0.4293	0.248	3-methyl-2-oxobutyrate	Amino acid	Branched Chain Amino Acids (pyruvate derived)	100000936	LC/MS polar	911	115.04	C00141	2-KETO-ISOVALERATE	3715-29-5	49
	270	37	15676	Amino acid	Branched Chain Amino Acids (pyruvate derived)	3-methyl-2-oxovalerate		1.29	1.37	1.81	1	0.73	0.95	1.32	0.73		0.2031	0.0806	0.5	0.2309	0.029	0.0229			0.5	0.2309	0.9251	0.4058	0.4551	0.5804	0.5	0.26	3-methyl-2-oxovalerate	Amino acid	Branched Chain Amino Acids (pyruvate derived)	100000036	LC/MS neg	2064.2	129.056	C00671	2-KETO-3-METHYL-VALERATE	1460-34-0;51829-07-3	47
	271	43	22116	Amino acid	Branched Chain Amino Acids (pyruvate derived)	4-methyl-2-oxopentanoate		6.26	5.69	9.49	1.28	0.18	1.1	1.67	0.23		0.0022	0.0105	0.3496	0.1864	0.0088	0.0135	0.2272	0.0561	0.3496	0.1864	0.7111	0.3485	0.5202	0.5804	0.3983	0.2434	4-methyl-2-oxopentanoate	Amino acid	Branched Chain Amino Acids (pyruvate derived)	100000551	LC/MS neg	2170	129.056	C00233	2K-4CH3-PENTANOATE&redirect=T	816-66-0	70
	274	61	22132	Amino acid	Branched Chain Amino Acids (pyruvate derived)	alpha-hydroxyisocaproate		0.37	1.3	0.9	0.21	0.77	0.28	0.7	0.17		0.9749	0.2308	0.5824	0.2552	0.6946	0.1619	0.8459	0.138	0.5824	0.2552	0.0125	0.1841	0.2484	0.4854	0.0045	0.0449	alpha-hydroxyisocaproate	Amino acid	Branched Chain Amino Acids (pyruvate derived)	100000706	LC/MS neg	1840	131.071	C03264		10303-64-7	83697
	275	62	46537	Amino acid	Branched Chain Amino Acids (pyruvate derived)	alpha-hydroxyisovalerate		1.02	2.06	2.83	2.86	0.49	0.49	1.37	1.39		0.902	0.218	0.0474	0.1033	0.1712	0.0588	0.0138	0.0112	0.0474	0.1033	0.0312	0.1936	0.7858	0.594	0.1879	0.1643	alpha-hydroxyisovalerate	Amino acid	Branched Chain Amino Acids (pyruvate derived)	100001300	LC/MS polar	1052	117.056			600-37-3	99823
	276	72	12129	Amino acid	Branched Chain Amino Acids (pyruvate derived)	beta-hydroxyisovalerate		4.49	2.97	3.84	5.81	0.34	1.51	1.29	1.96		0.2007	0.0806	0.2312	0.1502	0.1945	0.0617	0.163	0.0447	0.2312	0.1502	0.3802	0.2962	0.5664	0.5804	0.2362	0.1855	beta-hydroxyisovalerate	Amino acid	Branched Chain Amino Acids (pyruvate derived)	1442	LC/MS polar	1149.8	117.056			625-08-1	69362
	277	138	60	Amino acid	Branched Chain Amino Acids (pyruvate derived)	leucine		2.06	3	3.36	2.3	0.33	0.69	1.12	0.77		0.2493	0.0923	0.1888	0.1322	0.1385	0.0525	0.2337	0.0569	0.1888	0.1322	0.5892	0.3192	0.7426	0.584	0.7287	0.3157	leucine	Amino acid	Branched Chain Amino Acids (pyruvate derived)	397	LC/MS pos early	2864	132.102	C00123	LEU	61-90-5	6106
	278	142	22177	Amino acid	Branched Chain Amino Acids (pyruvate derived)	levulinate (4-oxovalerate)		1.29	0.98	0.73	0.45	1.02	1.31	0.75	0.46		0.1665	0.072	0.8461	0.3275	0.0886	0.0385	0.0003	0.0014	0.8461	0.3275	0.5532	0.3156	0.6796	0.5804	0.3361	0.2241	levulinate (4-oxovalerate)	Amino acid	Branched Chain Amino Acids (pyruvate derived)	100000765	LC/MS neg	934.6	115.04			123-76-2	11579
	280	153	15745	Amino acid	Branched Chain Amino Acids (pyruvate derived)	methylsuccinate		1.33	1.17	1.08	2.23	0.85	1.13	0.92	1.9		0.2722	0.0973	0.3393	0.1832	0.2963	0.084	0.0625	0.0247	0.3393	0.1832	0.6495	0.3356	0.5568	0.5804	0.0834	0.1089	methylsuccinate	Amino acid	Branched Chain Amino Acids (pyruvate derived)	2051	LC/MS polar	2800	131.035		CPD-2461	498-21-5	10349
	286	247	1649	Amino acid	Branched Chain Amino Acids (pyruvate derived)	valine		6.16	14.03	16.74	10.16	0.07	0.44	1.19	0.72		0.0887	0.0574	0.08	0.1156	0.008	0.0132	0.0654	0.0247	0.08	0.1156	0.4116	0.3025	0.7609	0.5855	0.7748	0.3282	valine	Amino acid	Branched Chain Amino Acids (pyruvate derived)	566	LC/MS pos early	2479	118.086	C00183	VAL	72-18-4	6287
	287	26	15667	Amino acid	Branched Chain Amino Acids (pyruvate derived)	2-isopropylmalate		22.03	39.79	67.95	84.93	0.03	0.55	1.71	2.13		0.0005	0.0059	0.0083	0.0942	0.0053	0.0118	0.0009	0.0038	0.0083	0.0942	0.0802	0.2158	0.3438	0.5495	0.1022	0.1188	2-isopropylmalate	Amino acid	Branched Chain Amino Acids (pyruvate derived)	100000409	LC/MS neg	725	175.061	C02504	3-CARBOXY-3-HYDROXY-ISOCAPROATE	3237-44-3	77
	305	45	1419	Amino acid	Amines and polyamines	5-methylthioadenosine (MTA)		0.55	1.68	0.44	2.24	0.59	0.33	0.26	1.33		0.4097	0.1323	0.3675	0.1937	0.2427	0.0714	0.2729	0.0634	0.3675	0.1937	0.0294	0.1936	0.073	0.3742	0.2827	0.2073	5-methylthioadenosine (MTA)	Amino acid	Amines and polyamines	212	LC/MS pos early	2752	298.097	C00170	5-METHYLTHIOADENOSINE	2457-80-9	439176
	306	55	15496	Amino acid	Amines and polyamines	agmatine		0.18	0.16	0.28	2.73	6.38	1.17	1.77	17.46		0.0141	0.024	0.0209	0.0942	0.0835	0.0384	0.0222	0.0139	0.0209	0.0942	0.7925	0.376	0.5987	0.5804	0.0024	0.0432	agmatine	Amino acid	Amines and polyamines	100000103	LC/MS pos early	3057	131.129	C00179	AGMATHINE	2482-00-0	199
	308	222	485	Amino acid	Amines and polyamines	spermidine		1.16	1.23	0.7	4.18	0.82	0.95	0.57	3.41		0.6733	0.1769	0.6066	0.2576	0.5645	0.1352	0.1281	0.0405	0.6066	0.2576	0.3686	0.2962	0.0771	0.3742	0.1668	0.156	spermidine	Amino acid	Amines and polyamines	50	LC/MS pos early	3355	146.165	C00315	SPERMIDINE	124-20-9	1102
	319	46	1494	Amino acid	Glutathione metabolism	5-oxoproline		3.76	3.51	2.67	3.93	0.28	1.07	0.76	1.12		0.0202	0.0276	0.0205	0.0942	0.0159	0.0163	1.1333e-05	0.0004	0.0205	0.0942	0.8648	0.3951	0.1371	0.448	0.2241	0.1811	5-oxoproline	Amino acid	Glutathione metabolism	1021	LC/MS neg	738.5	128.035	C01879	5-OXOPROLINE	98-79-3	7405
	320	77	35159	Amino acid	Glutathione metabolism	cysteine-glutathione disulfide		5.78	8.59	5.73	0.77	0.12	0.67	0.67	0.09		0.0385	0.0376	0.0115	0.0942	0.026	0.0215	0.3695	0.0806	0.0115	0.0942	0.2239	0.2553	0.1987	0.4682	0.0429	0.0867	cysteine-glutathione disulfide	Amino acid	Glutathione metabolism	100001437	LC/MS pos early	2465	427.095			13081-14-6	4247235
	322	115	27727	Amino acid	Glutathione metabolism	glutathione, oxidized (GSSG)		0.74	6.29	9.55	0.78	0.16	0.12	1.52	0.12		0.5553	0.1551	0.0643	0.1048	0.0305	0.0235	0.6017	0.1038	0.0643	0.1048	0.094	0.2229	0.419	0.5804	0.0667	0.101	glutathione, oxidized (GSSG)	Amino acid	Glutathione metabolism	448	LC/MS pos early	2667	613.159	C00127	GLUTATHIONE	103239-24-3	65359
	324	183	34592	Amino acid	Glutathione metabolism	ophthalmate		9.45	20.55	18.94	4.66	0.05	0.46	0.92	0.23		0.0294	0.0313	0.0286	0.0942	0.0055	0.0118	0.0082	0.0092	0.0286	0.0942	0.128	0.238	0.7247	0.584	0.017	0.0544	ophthalmate	Amino acid	Glutathione metabolism	100001311	LC/MS neg	919	288.12			495-27-2	7018721
	330	93	37063	Amino acid	Glutathione metabolism	gamma-glutamylalanine		102.46	182.92	112.32	1	0.01	0.56	0.61	0.01		0.1052	0.058	0.0918	0.1186	0.0118	0.0163			0.0918	0.1186	0.4104	0.3025	0.6565	0.5804	0.0918	0.1107	gamma-glutamylalanine	Amino acid	Glutathione metabolism	100001843	LC/MS pos early	1986	219.098			5875-41-2	440103
	331	94	36738	Amino acid	Glutathione metabolism	gamma-glutamylglutamate		0.64	0.36	0.16	0.21	2.76	1.78	0.45	0.57		0.115	0.0596	0.2303	0.1502	0.0128	0.0163	0.0112	0.0103	0.2303	0.1502	0.3511	0.2939	0.3437	0.5495	0.418	0.2472	gamma-glutamylglutamate	Amino acid	Glutathione metabolism	331	LC/MS pos early	1775	277.103	C05282		1116-22-9	92865
	332	95	2730	Amino acid	Glutathione metabolism	gamma-glutamylglutamine		1.23	1.05	1.23	1.49	0.95	1.17	1.17	1.42		0.2502	0.0923	0.8491	0.3275	0.0682	0.0334	0.0188	0.013	0.8491	0.3275	0.5085	0.3058	0.4684	0.5804	0.2188	0.1783	gamma-glutamylglutamine	Amino acid	Glutathione metabolism	1140	LC/MS pos early	1430	276.119	C05283		10148-81-9	150914
	333	96	33949	Amino acid	Glutathione metabolism	gamma-glutamylglycine		1	5.51	6.1	13.72	0.18	0.18	1.11	2.49				0.0482	0.1033	0.0009	0.0078	0.0016	0.0043	0.0482	0.1033	0.0482	0.1936	0.5529	0.5804	0.0244	0.0645	gamma-glutamylglycine	Amino acid	Glutathione metabolism	100001294	LC/MS pos early	1535	205.082			1948-29-4	165527
	335	97	34456	Amino acid	Glutathione metabolism	gamma-glutamylisoleucine*		0.92	0.92	0.44	0.3	1.09	1	0.47	0.33		0.8604	0.2107	0.7956	0.3127	0.1588	0.057	0.1339	0.0408	0.7956	0.3127	0.8593	0.3951	0.4787	0.5804	0.3468	0.2296	gamma-glutamylisoleucine*	Amino acid	Glutathione metabolism	100001485	LC/MS pos early	2940	261.144				14253342
	336	98	18369	Amino acid	Glutathione metabolism	gamma-glutamylleucine		1.33	2.39	1.86	0.34	0.42	0.56	0.78	0.14		0.7418	0.1902	0.1094	0.1186	0.4394	0.1149	0.0455	0.0198	0.1094	0.1186	0.1915	0.2553	0.4216	0.5804	0.0069	0.0449	gamma-glutamylleucine	Amino acid	Glutathione metabolism	1268	LC/MS pos early	2991	261.144			2566-39-4	151023
	338	99	44872	Amino acid	Glutathione metabolism	gamma-glutamylmethionine		0.33	0.25	0.18	0.18	4	1.31	0.72	0.73		0.0286	0.031	0.1546	0.1226	0.0086	0.0135	0.0123	0.011	0.1546	0.1226	0.6149	0.3242	0.6285	0.5804	0.6933	0.3095	gamma-glutamylmethionine	Amino acid	Glutathione metabolism	100001313	LC/MS pos early	2640	279.101			17663-87-5	7009567
	339	100	33422	Amino acid	Glutathione metabolism	gamma-glutamylphenylalanine		0.68	0.99	0.44	0.19	1.01	0.69	0.44	0.19		0.1507	0.0694	0.9022	0.3397	0.1028	0.0429	0.0258	0.0154	0.9022	0.3397	0.4569	0.3058	0.1512	0.448	0.1079	0.1225	gamma-glutamylphenylalanine	Amino acid	Glutathione metabolism	100000491	LC/MS pos early	2992	295.129			7432-24-8	111299
	340	102	33364	Amino acid	Glutathione metabolism	gamma-glutamylthreonine		3.37	3.77	2.38	0.37	0.27	0.9	0.63	0.1		0.0676	0.0476	0.0937	0.1186	0.06	0.0313	0.0139	0.0112	0.0937	0.1186	0.6453	0.3351	0.1975	0.4682	0.0138	0.0544	gamma-glutamylthreonine	Amino acid	Glutathione metabolism	100001314	LC/MS pos early	1750	249.108			5652-48-2
	341	103	33947	Amino acid	Glutathione metabolism	gamma-glutamyltryptophan		0.33	0.27	0.14	0.14	3.68	1.23	0.52	0.5		0.155	0.0702	0.2217	0.1472	0.0604	0.0313	0.101	0.0338	0.2217	0.1472	0.8718	0.3951	0.5588	0.5804	0.5698	0.2771	gamma-glutamyltryptophan	Amino acid	Glutathione metabolism	100001295	LC/MS pos early	2975	334.14			66471-20-3	3989307
	342	104	2734	Amino acid	Glutathione metabolism	gamma-glutamyltyrosine		0.74	0.98	0.74	0.53	1.02	0.76	0.76	0.54		0.7511	0.1912	0.8787	0.3336	0.7595	0.1733	0.4999	0.0936	0.8787	0.3336	0.2592	0.2577	0.2103	0.4744	0.0692	0.101	gamma-glutamyltyrosine	Amino acid	Glutathione metabolism	1102	LC/MS pos early	2508	311.124			7432-23-7	94340
	343	105	43829	Amino acid	Glutathione metabolism	gamma-glutamylvaline		0.64	1.05	1.17	0.38	0.96	0.61	1.12	0.36		0.3882	0.1269	0.945	0.3485	0.7484	0.1715	0.1312	0.0405	0.945	0.3485	0.3902	0.3	0.719	0.584	0.1455	0.1445	gamma-glutamylvaline	Amino acid	Glutathione metabolism	100001126	LC/MS pos early	2700	247.129			2746-34-1	7015683
	347	101	54914	Amino acid	Glutathione metabolism	gamma-glutamylserine		1.45	2.76	2.43	1.04	0.36	0.52	0.88	0.38		0.0246	0.0301	0.0066	0.0942	0.005	0.0118	0.9497	0.1506	0.0066	0.0942	0.0075	0.1561	0.2838	0.5193	0.0443	0.0867	gamma-glutamylserine	Amino acid	Glutathione metabolism	100009231	LC/MS pos early	1351	235.092			5875-35-4
	353	90	12021	Carbohydrate	Glycolysis	fructose-6-phosphate		0.62	2.95	0.39	0.38	0.34	0.21	0.13	0.13		0.1502	0.0694	0.0739	0.1104	0.0629	0.0319	0.0557	0.0234	0.0739	0.1104	0.0007	0.0392	0.0182	0.3249	0.0167	0.0544	fructose-6-phosphate	Carbohydrate	Glycolysis	1232	LC/MS polar	4261	259.022	C05345	FRUCTOSE-6P	103213-47-4	69507
	355	108	20488	Carbohydrate	Glycolysis	glucose		8.07	4.92	13.05	23.59	0.2	1.64	2.65	4.8		0.0054	0.0134	0.166	0.127	0.0163	0.0163	0.0011	0.0041	0.166	0.127	0.4125	0.3025	0.2376	0.4768	0.1539	0.1482	glucose	Carbohydrate	Glycolysis	572	LC/MS polar	2342	179.056	C00031	CPD-3607	50-99-7	79025
	357	109	31260	Carbohydrate	Glycolysis	glucose 6-phosphate		0.13	3.1	0.28	0.12	0.32	0.04	0.09	0.04		0.134	0.0653	0.1516	0.1226	0.0872	0.0385	0.1085	0.0354	0.1516	0.1226	0.0698	0.2158	0.0226	0.3304	0.0578	0.1004	glucose 6-phosphate	Carbohydrate	Glycolysis	291	LC/MS polar	4537	259.022	C00668	ALPHA-GLC-6-P	103192-55-8	5958
	359	133	46896	Carbohydrate	Glycolysis	Isobar: fructose 1,6-diphosphate, glucose 1,6-diphosphate, myo-inositol 1,4 or 1,3-diphosphate		0.81	4.21	0.81	0.81	0.24	0.19	0.19	0.19		0.5	0.1431	0.2437	0.1502	0.5	0.1235	0.5	0.0936	0.2437	0.1502	0.2366	0.2553	0.2366	0.4768	0.2366	0.1855	Isobar: fructose 1,6-diphosphate, glucose 1,6-diphosphate, myo-inositol 1,4 or 1,3-diphosphate	Carbohydrate	Glycolysis	100002180	LC/MS neg	551	338.989		FRUCTOSE-16-DIPHOSPHATE
	360	136	527	Carbohydrate	Glycolysis	lactate		13.17	6.33	5.83	19.44	0.16	2.08	0.92	3.07		0.0542	0.0433	0.0617	0.1048	0.0599	0.0313	0.0197	0.0132	0.0617	0.1048	0.1264	0.238	0.6502	0.5804	0.0562	0.1004	lactate	Carbohydrate	Glycolysis	482	LC/MS polar	1468.8	89.0244	C00186	L-LACTATE	79-33-4	612
	361	198	597	Carbohydrate	Glycolysis	phosphoenolpyruvate (PEP)		2.64	4.16	2.25	0.12	0.24	0.63	0.54	0.03		0.2291	0.0873	0.1314	0.1202	0.263	0.0765	0.0536	0.0228	0.1314	0.1202	0.4518	0.3058	0.3072	0.5315	0.0131	0.0544	phosphoenolpyruvate (PEP)	Carbohydrate	Glycolysis	463	LC/MS neg	587.3	166.975	C00074	PHOSPHO-ENOL-PYRUVATE	10526-80-4	1005
	363	208	48990	Carbohydrate	Glycolysis	pyruvate		0.93	3.05	1.38	1.21	0.33	0.31	0.45	0.4		0.6252	0.1665	0.4634	0.2307	0.3039	0.0852	0.0835	0.0297	0.4634	0.2307	0.4195	0.3025	0.5883	0.5804	0.5438	0.2715	pyruvate	Carbohydrate	Glycolysis	823	LC/MS polar	1083	87.0088	C00022	PYRUVATE	127-17-3	1060
	369	48	46173	Carbohydrate	TCA cycle	aconitate [cis or trans]		0.47	2.85	1.06	0.3	0.35	0.17	0.37	0.1		0.1496	0.0694	0.1482	0.1226	0.975	0.2117	0.1296	0.0405	0.1482	0.1226	0.0141	0.1841	0.0655	0.3742	0.0001	0.0136	aconitate [cis or trans]	Carbohydrate	TCA cycle	100001359	LC/MS neg	580	173.009	C00417
	370	63	528	Carbohydrate	TCA cycle	alpha-ketoglutarate		13.43	11.17	14.09	14.45	0.09	1.2	1.26	1.29		0.0005	0.0059	0.1368	0.1202	0.0024	0.0088	0.0151	0.0114	0.1368	0.1202	0.6695	0.3396	0.6544	0.5804	0.5953	0.2843	alpha-ketoglutarate	Carbohydrate	TCA cycle	93	LC/MS polar	2700	145.014	C00026	2-ketoglutarate	305-72-6;328-50-7;22202-68-2	51
	372	73	1564	Carbohydrate	TCA cycle	citrate		1.49	4.53	1.77	0.14	0.22	0.33	0.39	0.03		0.461	0.1411	0.1014	0.1186	0.2981	0.084	0.0338	0.0173	0.1014	0.1186	0.0376	0.1936	0.0232	0.3304	0.0019	0.0432	citrate	Carbohydrate	TCA cycle	1124	LC/MS neg	582	191.02	C00158	CIT	77-92-9	311
	373	91	1643	Carbohydrate	TCA cycle	fumarate		1.67	2.29	2.03	1.29	0.44	0.73	0.89	0.57		0.2144	0.0833	0.2346	0.1502	0.1249	0.0491	0.5436	0.0976	0.2346	0.1502	0.5679	0.317	0.881	0.6197	0.3347	0.2241	fumarate	Carbohydrate	TCA cycle	330	LC/MS polar	3084	115.004	C00122	FUM	100-17-8	444972
	375	145	1303	Carbohydrate	TCA cycle	malate		1.07	1.68	1.72	0.43	0.59	0.63	1.02	0.26		0.9368	0.2246	0.2422	0.1502	0.0452	0.028	0.044	0.0195	0.2422	0.1502	0.2221	0.2553	0.9189	0.6282	0.0256	0.0651	malate	Carbohydrate	TCA cycle	409	LC/MS neg	615.6	133.014	C00149	MAL	6915-15-7	525
	376	146	20676	Carbohydrate	TCA cycle	maleate		9.72	3.3	4.08	3.51	0.3	2.95	1.24	1.07		0.0171	0.0257	0.3465	0.1859	0.0183	0.017	0.3068	0.0688	0.3465	0.1859	0.2682	0.2617	0.667	0.5804	0.8642	0.3551	maleate	Carbohydrate	TCA cycle	100000707	LC/MS polar	2510	115.004	C01384	MALEATE	110-16-7	444266
	380	225	1437	Carbohydrate	TCA cycle	succinate		3.61	3.63	4.29	4.8	0.28	0.99	1.18	1.32		0.0282	0.031	0.0733	0.1104	0.0108	0.016	0.0414	0.0188	0.0733	0.1104	0.8903	0.3986	0.5131	0.5804	0.028	0.0668	succinate	Carbohydrate	TCA cycle	252	LC/MS polar	3149	117.019	C00042	SUC	110-15-6	1110
	382	237	15729	Carbohydrate	TCA cycle	tricarballylate		2.03	14.69	3.94	1.4	0.07	0.14	0.27	0.1		0.0881	0.0574	0.1381	0.1202	0.2144	0.0656	0.4226	0.0874	0.1381	0.1202	0.1495	0.238	0.175	0.4673	0.1051	0.1207	tricarballylate	Carbohydrate	TCA cycle	2053	LC/MS polar	4200	175.025	C19806		99-14-9	14925
	383	28	52282	Carbohydrate	TCA cycle	2-methylcitrate/homocitrate		3.05	2.02	1.79	1.54	0.49	1.51	0.88	0.76		0.0193	0.0276	0.0912	0.1186	0.0894	0.0385	0.6049	0.1038	0.0912	0.1186	0.1886	0.2553	0.6078	0.5804	0.4222	0.2472	2-methylcitrate/homocitrate	Carbohydrate	TCA cycle	100008929	LC/MS neg	575	205.035
	385	38	1414	Carbohydrate	Calvin cycle and pentose phosphate	3-phosphoglycerate		0.99	2.14	0.92	0.05	0.47	0.46	0.43	0.02		0.9465	0.2251	0.3118	0.1802	0.8762	0.195	0.0349	0.0177	0.3118	0.1802	0.06	0.2111	0.1106	0.4345	0.0038	0.0449	3-phosphoglycerate	Carbohydrate	Calvin cycle and pentose phosphate	132	LC/MS neg	583	184.986	C00597	G3P	80731-10-8	724
	390	220	35649	Carbohydrate	Calvin cycle and pentose phosphate	sedoheptulose-7-phosphate		0.61	1.11	0.31	0.86	0.9	0.56	0.28	0.78		0.2553	0.0936	0.6584	0.2744	0.0372	0.0267	0.6032	0.1038	0.6584	0.2744	0.0008	0.0392	0.0374	0.3304	0.3685	0.239	sedoheptulose-7-phosphate	Carbohydrate	Calvin cycle and pentose phosphate	100001628	LC/MS neg	599.6	289.033	C05382	D-SEDOHEPTULOSE-7-P	2646-35-7	616
	392	219	53237	Carbohydrate	Calvin cycle and pentose phosphate	sedoheptulose		1.55	3.54	1.31	12.72	0.28	0.44	0.37	3.59		0.1663	0.072	0.0558	0.1044	0.5851	0.1376	0.0044	0.0077	0.0558	0.1044	0.046	0.1936	0.0681	0.3742	0.0398	0.0844	sedoheptulose	Carbohydrate	Calvin cycle and pentose phosphate	100002619	LC/MS polar	2255	209.067			3019-74-7	5459879
	398	116	1572	Carbohydrate	Photorespiration	glycerate		8.26	9.27	9.55	8.19	0.11	0.89	1.03	0.88		0.0003	0.0058	0.3244	0.1803	0.0144	0.0163	0.0065	0.0079	0.3244	0.1803	0.8072	0.3811	0.7671	0.5855	0.8327	0.3481	glycerate	Carbohydrate	Photorespiration	1052	LC/MS polar	2070.4	105.019	C00258	GLYCERATE	600-19-1	752
	408	86	42420	Carbohydrate	Amino sugar and nucleotide sugar	erythronate*		3.89	1.63	1.83	1.84	0.61	2.39	1.12	1.13		0.0318	0.0332	0.605	0.2576	0.2013	0.0627	0.0129	0.0112	0.605	0.2576	0.2816	0.2645	0.806	0.5986	0.7185	0.3156	erythronate*	Carbohydrate	Amino sugar and nucleotide sugar	100001320	LC/MS polar	2186	135.03			88759-55-1	2781043
	413	107	580	Carbohydrate	Amino sugar and nucleotide sugar	glucosamine-6-phosphate		3.45	4.6	1.95	2.73	0.22	0.75	0.42	0.59		0.2418	0.0903	0.202	0.1381	0.3774	0.1021	0.2623	0.062	0.202	0.1381	0.0402	0.1936	0.0269	0.3304	0.1764	0.1601	glucosamine-6-phosphate	Carbohydrate	Amino sugar and nucleotide sugar	290	LC/MS neg	625	258.038	C00352	N-ACETYL-D-GLUCOSAMINE-6-P	3616-42-0	439217
	418	164	15741	Carbohydrate	Amino sugar and nucleotide sugar	N-acetyl-glucosamine 1-phosphate		4.46	6.28	5.39	2.98	0.16	0.71	0.86	0.47		0.0067	0.0157	0.0076	0.0942	0.0027	0.0091	0.0635	0.0247	0.0076	0.0942	0.1854	0.2553	0.3973	0.5801	0.0916	0.1107	N-acetyl-glucosamine 1-phosphate	Carbohydrate	Amino sugar and nucleotide sugar	1212	LC/MS polar	4052	300.049	C04256	N-ACETYL-D-GLUCOSAMINE-1-P	31281-59-1	440364
	423	212	27731	Carbohydrate	Amino sugar and nucleotide sugar	ribonate		1.18	6.37	9.19	4.98	0.16	0.18	1.44	0.78		0.5823	0.1611	0.0849	0.1186	0.0396	0.027	0.0758	0.0274	0.0849	0.1186	0.1462	0.238	0.7396	0.584	0.7488	0.3201	ribonate	Carbohydrate	Amino sugar and nucleotide sugar	100001007	LC/MS polar	2425	165.04	C01685		5336-08-03	5460677
	424	213	1471	Carbohydrate	Amino sugar and nucleotide sugar	ribose		0.93	2.78	1.27	5.41	0.36	0.34	0.46	1.95		0.7303	0.1884	0.0335	0.0942	0.3773	0.1021	0.0045	0.0077	0.0335	0.0942	0.0572	0.2111	0.0345	0.3304	0.0517	0.095	ribose	Carbohydrate	Amino sugar and nucleotide sugar	914	LC/MS polar	1508.2	195.051	C00121	RIBOSE	50-69-1	5779
	435	170	33421	Carbohydrate	Amino sugar and nucleotide sugar	N-acetylmuramate		0.91	2.16	3.27	3.63	0.46	0.42	1.51	1.68		0.6149	0.1661	0.385	0.2017	0.0485	0.0287	0.0917	0.0315	0.385	0.2017	0.2764	0.2645	0.4901	0.5804	0.4225	0.2472	N-acetylmuramate	Carbohydrate	Amino sugar and nucleotide sugar	100000283	LC/MS pos early	1342	294.118	C02713		10597-89-4	5462244
	440	64	48255	Carbohydrate	Amino sugar and nucleotide sugar	arabonate/xylonate		12.34	5.25	3.66	6.12	0.19	2.35	0.7	1.17		0.0964	0.058	0.3217	0.1803	0.1851	0.0607	0.1364	0.0408	0.3217	0.1803	0.4053	0.3025	0.9178	0.6282	0.6949	0.3095	arabonate/xylonate	Carbohydrate	Amino sugar and nucleotide sugar	100006115	LC/MS polar	2664.6	165.04
	445	165	46539	Carbohydrate	Amino sugar and nucleotide sugar	N-acetylglucosamine/N-acetylgalactosamine		0.94	1.44	1.08	1.09	0.69	0.65	0.75	0.75		0.5976	0.163	0.2521	0.1526	0.5137	0.1263	0.7428	0.1243	0.2521	0.1526	0.2401	0.2553	0.3452	0.5495	0.3147	0.2158	N-acetylglucosamine/N-acetylgalactosamine	Carbohydrate	Amino sugar and nucleotide sugar	100006435	LC/MS polar	1897	220.083
	448	27	48141	Carbohydrate	Amino sugar and nucleotide sugar	2-keto-3-deoxy-gluconate		4.01	9.25	8.79	9.24	0.11	0.43	0.95	1		0.0159	0.0257	0.145	0.1226	0.0599	0.0313	0.0103	0.0098	0.145	0.1226	0.3479	0.2939	0.8143	0.5986	0.9206	0.3687	2-keto-3-deoxy-gluconate	Carbohydrate	Amino sugar and nucleotide sugar	100005946	LC/MS polar	1900	177.04			17510-99-5	161227
	474	31	43805	Carbohydrate	Sucrose, glucose,fructose metabolism	3-deoxyoctulosonate		2.64	4.09	3.2	4.95	0.24	0.65	0.78	1.21		0.1027	0.058	0.0472	0.1033	0.0406	0.0273	0.0232	0.0141	0.0472	0.1033	0.2274	0.2553	0.2592	0.5005	0.408	0.2446	3-deoxyoctulosonate	Carbohydrate	Sucrose, glucose,fructose metabolism	100000095	LC/MS polar	2706.7	237.062		KDO	103404-70-2	4636210
	479	89	577	Carbohydrate	Sucrose, glucose,fructose metabolism	fructose		1.92	2.51	2.47	5.28	0.4	0.77	0.99	2.11		0.112	0.0591	0.5053	0.231	0.4764	0.1222	0.0077	0.0089	0.5053	0.231	0.9238	0.4058	0.9021	0.6259	0.3971	0.2434	fructose	Carbohydrate	Sucrose, glucose,fructose metabolism	878	LC/MS polar	2022.2	179.056	C00095	Fructose	57-48-7	5984
	483	92	27719	Carbohydrate	Sucrose, glucose,fructose metabolism	galactonate		94.91	44.65	69.97	6.52	0.02	2.13	1.57	0.15		0.0246	0.0301	0.0516	0.1044	0.0113	0.016	0.0658	0.0247	0.0516	0.1044	0.7894	0.376	0.5017	0.5804	0.1827	0.1643	galactonate	Carbohydrate	Sucrose, glucose,fructose metabolism	100001026	LC/MS polar	3085	195.051	C00880		299-28-5	128869
	497	147	15586	Carbohydrate	Sucrose, glucose,fructose metabolism	maltose		0.74	0.37	0.65	0.87	2.73	2.04	1.78	2.37		0.1879	0.0778	0.0323	0.0942	0.1831	0.0607	0.4847	0.0936	0.0323	0.0942	0.0471	0.1936	0.1607	0.4599	0.6434	0.2958	maltose	Carbohydrate	Sucrose, glucose,fructose metabolism	913	LC/MS polar	3329.4	387.114	C00208	MALTOSE	6363-53-7	10991489
	506	148	1469	Carbohydrate	Sucrose, glucose,fructose metabolism	mannose-6-phosphate		2.18	12.62	4.45	1.9	0.08	0.17	0.35	0.15		0.4441	0.1381	0.0484	0.1033	0.0121	0.0163	0.425	0.0874	0.0484	0.1033	0.0501	0.1937	0.119	0.4345	0.0345	0.0766	mannose-6-phosphate	Carbohydrate	Sucrose, glucose,fructose metabolism	294	LC/MS polar	4510	259.022	C00275	MANNOSE-6P	70442-25-0;104872-94-8	439198
	521	227	1519	Carbohydrate	Sucrose, glucose,fructose metabolism	sucrose		0.74	0.59	0.25	1.52	1.7	1.26	0.43	2.58		0.2718	0.0973	0.1213	0.1186	0.0796	0.0373	0.131	0.0405	0.1213	0.1186	0.5436	0.3156	0.1525	0.448	0.0171	0.0544	sucrose	Carbohydrate	Sucrose, glucose,fructose metabolism	935	LC/MS polar	3092	387.114	C00089	SUCROSE	57-50-1	5988
	546	106	587	Carbohydrate	Sucrose, glucose,fructose metabolism	gluconate		9.83	17.03	24.68	3.59	0.06	0.58	1.45	0.21		0.1144	0.0596	0.082	0.1167	0.0553	0.0304	0.2493	0.0601	0.082	0.1167	0.5678	0.317	0.6631	0.5804	0.2374	0.1855	gluconate	Carbohydrate	Sucrose, glucose,fructose metabolism	338	LC/MS polar	2922	195.051	C00257	GLUCONATE	527-07-1	10690
	559	2	33971	Lipids	Free fatty acid	10-heptadecenoate (17:1n7)		0.24	0.14	0.11	0.25	7.35	1.78	0.77	1.87		0.0101	0.02	0.0534	0.1044	0.0012	0.0078	0.0018	0.0043	0.0534	0.1044	0.1172	0.238	0.3701	0.5759	0.1315	0.1378	10-heptadecenoate (17:1n7)	Lipids	Free fatty acid	100001278	LC/MS neg	5555	267.233			29743-97-3	5312435
	567	33	22053	Lipids	Free fatty acid	3-hydroxydecanoate		1	6.09	2.9	284.73	0.16	0.16	0.48	46.76				0.1289	0.1202	0.1892	0.0607	0.005	0.0079	0.1289	0.1202	0.1289	0.238	0.238	0.4768	0.0071	0.0449	3-hydroxydecanoate	Lipids	Free fatty acid	100000997	LC/MS neg	4634.7	187.134			5561-87-5	26612
	571	34	27503	Lipids	Free fatty acid	3-hydroxypalmitate		2.27	1.02	1.26	1.17	0.98	2.23	1.23	1.14		0.0803	0.0537	0.9535	0.3502	0.3344	0.0919	0.4005	0.0855	0.9535	0.3502	0.2272	0.2553	0.5894	0.5804	0.6778	0.3048	3-hydroxypalmitate	Lipids	Free fatty acid	100000983	LC/MS neg	5476	271.228			928-17-6	301590
	575	44	33968	Lipids	Free fatty acid	5-dodecenoate (12:1n7)		2.57	3.08	3.58	1.65	0.32	0.83	1.16	0.54		0.295	0.1024	0.1055	0.1186	0.0263	0.0215	0.0317	0.0169	0.1055	0.1186	0.5156	0.3058	0.7363	0.584	0.1732	0.1588	5-dodecenoate (12:1n7)	Lipids	Free fatty acid	100001232	LC/MS neg	5224	197.155			2430-94-6	5312378
	579	65	1118	Lipids	Free fatty acid	arachidate (20:0)		4.49	2.59	2.7	3.2	0.39	1.74	1.04	1.24		0.0164	0.0257	0.2418	0.1502	0.0299	0.0234	0.0629	0.0247	0.2418	0.1502	0.3519	0.2939	0.8815	0.6197	0.5994	0.2843	arachidate (20:0)	Lipids	Free fatty acid	893	LC/MS neg	6295	311.296	C06425	ARACHIDIC_ACID	506-30-9	10467
	596	85	1552	Lipids	Free fatty acid	erucate (22:1n9)		21.74	12.66	12.17	19.38	0.08	1.72	0.96	1.53		0.0032	0.0119	0.1183	0.1186	0.0222	0.0193	0.0005	0.0027	0.1183	0.1186	0.3916	0.3	0.9289	0.6282	0.4554	0.2543	erucate (22:1n9)	Lipids	Free fatty acid	1087	LC/MS neg	6355.6	337.311	C08316		112-86-7	5281116
	604	137	1645	Lipids	Free fatty acid	laurate (12:0)		2.84	1.73	1.08	1.8	0.58	1.64	0.63	1.04		0.0264	0.031	0.2015	0.1381	0.9745	0.2117	0.1949	0.0497	0.2015	0.1381	0.2327	0.2553	0.2322	0.4768	0.9705	0.3822	laurate (12:0)	Lipids	Free fatty acid	181	LC/MS neg	5300	199.17	C02679	DODECANOATE	143-07-7	3893
	607	143	1105	Lipids	Free fatty acid	linoleate (18:2n6)		1.33	1.01	0.73	0.89	0.99	1.31	0.72	0.89		0.1939	0.0797	0.9374	0.3485	0.2482	0.0726	0.5247	0.0959	0.9374	0.3485	0.4918	0.3058	0.4858	0.5804	0.8474	0.3517	linoleate (18:2n6)	Lipids	Free fatty acid	180	LC/MS neg	5535	279.233	C01595	LINOLEIC_ACID	60-33-3	5280450
	609	149	1121	Lipids	Free fatty acid	margarate (17:0)		0.7	0.38	0.39	0.62	2.62	1.83	1.03	1.63		0.6093	0.1654	0.2383	0.1502	0.2327	0.0689	0.5097	0.0947	0.2383	0.1502	0.1282	0.238	0.9765	0.6442	0.1923	0.1652	margarate (17:0)	Lipids	Free fatty acid	891	LC/MS neg	5731	269.249			506-12-7	10465
	612	154	1365	Lipids	Free fatty acid	N-delta-acetylornithine		1.59	1.08	1.18	1.06	0.93	1.48	1.09	0.98		0.1768	0.0748	0.7617	0.3033	0.4419	0.115	0.7302	0.1227	0.7617	0.3033	0.2345	0.2553	0.6789	0.5804	0.9609	0.3801	myristate (14:0)	Lipids	Free fatty acid	519	LC/MS neg	5440	227.202	C06424	CPD-7836	544-63-8	11005
	613	155	32418	Lipids	Free fatty acid	myristoleate (14:1n5)		1.16	0.79	0.86	0.68	1.26	1.47	1.08	0.86		0.428	0.1345	0.2732	0.1621	0.1616	0.057	0.0383	0.0185	0.2732	0.1621	0.1335	0.238	0.6433	0.5804	0.3965	0.2434	myristoleate (14:1n5)	Lipids	Free fatty acid	100001198	LC/MS neg	5346.9	225.186	C08322		544-64-9	5281119
	619	188	1336	Lipids	Free fatty acid	palmitate (16:0)		1.44	1.01	1.04	1.34	0.99	1.43	1.03	1.32		0.0465	0.0406	0.9624	0.352	0.8079	0.182	0.0651	0.0247	0.9624	0.352	0.3229	0.2892	0.8747	0.6197	0.4047	0.2441	palmitate (16:0)	Lipids	Free fatty acid	424	LC/MS neg	5618	255.233	C00249	PALMITATE	57-10-3	985
	620	189	33447	Lipids	Free fatty acid	palmitoleate (16:1n7)		2.27	1.56	1.69	2.2	0.64	1.45	1.08	1.4		0.0132	0.024	0.2444	0.1502	0.048	0.0287	0.0061	0.0079	0.2444	0.1502	0.2797	0.2645	0.7633	0.5855	0.3003	0.2106	palmitoleate (16:1n7)	Lipids	Free fatty acid	452	LC/MS neg	5475	253.217	C08362	CPD-9245	373-49-9	445638
	623	191	1361	Lipids	Free fatty acid	pentadecanoate (15:0)		0.36	0.25	0.19	0.3	4.05	1.45	0.77	1.23		0.0033	0.0119	0.1054	0.1186	0.0008	0.0078	0.0023	0.0045	0.1054	0.1186	0.3692	0.2962	0.5685	0.5804	0.5441	0.2715	pentadecanoate (15:0)	Lipids	Free fatty acid	980	LC/MS neg	5521	241.217	C16537		1002-84-2;10002-84-2	13849
	625	223	1358	Lipids	Free fatty acid	stearate (18:0)		1.18	0.87	0.87	0.78	1.16	1.36	1.01	0.9		0.5453	0.1538	0.6972	0.284	0.5657	0.1352	0.2949	0.0681	0.6972	0.284	0.5507	0.3156	0.923	0.6282	0.9892	0.3841	stearate (18:0)	Lipids	Free fatty acid	439	LC/MS neg	5872	283.264	C01530	STEARIC_ACID	57-11-4	5281
	631	4	38296	Lipids	Free fatty acid	17-methylstearate		1.94	1.09	3.09	1.87	0.92	1.79	2.85	1.72		0.5308	0.1504	0.7916	0.3125	0.0724	0.0351	0.3043	0.0688	0.7916	0.3125	0.6101	0.3242	0.0857	0.3926	0.3792	0.2414	17-methylstearate	Lipids	Free fatty acid	100002356	LC/MS neg	5993	297.28			2724-59-6	3083779
	646	25	52281	Lipids	Free fatty acid	2-hydroxybutyrate/2-hydroxyisobutyrate		4.12	3.15	2.2	4.38	0.32	1.31	0.7	1.39		0.1296	0.0646	0.1797	0.1322	0.1951	0.0617	0.0749	0.0274	0.1797	0.1322	0.5576	0.3163	0.5972	0.5804	0.5314	0.268	2-hydroxybutyrate/2-hydroxyisobutyrate	Lipids	Free fatty acid	100008928	LC/MS polar	1258	103.04
	649	181	52285	Lipids	Free fatty acid	oleate/vaccenate (18:1)		0.4	0.48	0.44	0.78	2.08	0.83	0.92	1.63		0.1652	0.072	0.237	0.1502	0.1888	0.0607	0.5961	0.1038	0.237	0.1502	0.2064	0.2553	0.5053	0.5804	0.0161	0.0544	oleate/vaccenate (18:1)	Lipids	Free fatty acid	100008930	LC/MS neg	5655	281.249
	650	35	52938	Lipids	Free fatty acid			7.14	6.25	7.07	2.46	0.16	1.14	1.13	0.39		0.0037	0.0125	0.0365	0.0942	0.008	0.0132	0.0388	0.0185	0.0365	0.0942	0.7076	0.3485	0.8083	0.5986	0.1243	0.1362	3-hydroxystearate	Lipids	Free fatty acid	100008933	LC/MS neg	5674	299.259			45261-96-9	5282907
	698	3	38768	Lipids	Fatty acid ester	15-methylpalmitate		0.85	0.61	0.64	0.7	1.63	1.39	1.05	1.14		0.4422	0.1381	0.1188	0.1186	0.1172	0.0467	0.1698	0.0462	0.1188	0.1186	0.1596	0.238	0.7968	0.5986	0.559	0.2761	15-methylpalmitate	Lipids	Fatty acid ester	100002945	LC/MS neg	5695	269.249				17903417
	729	117	15122	Lipids	Glycerolipids	glycerol		7.15	8.15	4.37	4.21	0.12	0.88	0.54	0.52		0.0452	0.0406	0.2447	0.1502	0.227	0.0682	0.0656	0.0247	0.2447	0.1502	0.9742	0.4203	0.5563	0.5804	0.6212	0.2917	glycerol	Lipids	Glycerolipids	1254	LC/MS neg	758	91.0401	C00116	GLYCEROL	56-81-5	753
	776	5	35628	Lipids	Phospholipids	1-oleoyl-GPE (18:1)		0.71	1.19	0.93	1.34	0.84	0.59	0.78	1.13		0.5951	0.163	0.6852	0.2815	0.9829	0.2121	0.5236	0.0959	0.6852	0.2815	0.239	0.2553	0.4958	0.5804	0.664	0.3014	1-oleoyl-GPE (18:1)	Lipids	Phospholipids	100001569	LC/MS pos late	1554	480.308			89576-29-4	9547071
	779	10	34428	Lipids	Phospholipids	1-palmitoyl-GPA (16:0)		0.84	0.84	0.96	1.15	1.18	0.99	1.14	1.37		0.6888	0.1801	0.7482	0.2998	0.9196	0.2021	0.8066	0.1331	0.7482	0.2998	0.8684	0.3951	0.7498	0.5855	0.483	0.26	1-palmitoyl-GPA (16:0)	Lipids	Phospholipids	100001445	LC/MS neg	5600	409.236	C04036		17618-08-5	6419701
	781	11	35631	Lipids	Phospholipids	1-palmitoyl-GPE (16:0)		0.75	0.86	0.63	0.82	1.16	0.86	0.73	0.95		0.1584	0.0712	0.6062	0.2576	0.0926	0.0393	0.2683	0.063	0.6062	0.2576	0.6912	0.3452	0.4261	0.5804	0.9304	0.3711	1-palmitoyl-GPE (16:0)	Lipids	Phospholipids	100001567	LC/MS pos late	1544	454.293		2-Lysophosphatidylcholines	53862-35-4	9547069
	784	13	42398	Lipids	Phospholipids	1-stearoyl-GPE (18:0)		0.96	1.02	0.9	0.5	0.98	0.95	0.88	0.49		0.9296	0.2238	0.8881	0.3358	0.7278	0.1689	0.1476	0.0423	0.8881	0.3358	0.5116	0.3058	0.1006	0.4243	0.0055	0.0449	1-stearoyl-GPE (18:0)	Lipids	Phospholipids	100001461	LC/MS pos late	1626	482.324			69747-55-3	9547068
	794	118	43847	Lipids	Phospholipids	glycerol 3-phosphate		0.59	0.86	0.16	1.11	1.17	0.69	0.19	1.3		0.8588	0.2107	0.9151	0.3431	0.3447	0.0942	0.8522	0.1385	0.9151	0.3431	0.9646	0.4196	0.3776	0.5801	0.7559	0.3216	glycerol 3-phosphate	Lipids	Phospholipids	100000258	LC/MS polar	3938.7	171.006	C00093	GLYCEROL-3P	29849-82-9	754
	795	119	37455	Lipids	Phospholipids	glycerophosphoethanolamine		1.85	1.15	1.52	1.78	0.87	1.62	1.32	1.55		0.0097	0.02	0.688	0.2815	0.0736	0.0354	0.0001	0.0009	0.688	0.2815	0.2362	0.2553	0.3812	0.5801	0.2763	0.2073	glycerophosphoethanolamine	Lipids	Phospholipids	100001620	LC/MS polar	3075	214.049	C01233		33049-08-0	123874
	803	199	1600	Lipids	Phospholipids	phosphoethanolamine		2	1.66	1.57	2.48	0.6	1.2	0.94	1.49		0.0686	0.0476	0.1597	0.1247	0.1602	0.057	0.0457	0.0198	0.1597	0.1247	0.4681	0.3058	0.5605	0.5804	0.0518	0.095	phosphoethanolamine	Lipids	Phospholipids	1026	LC/MS pos early	700	142.026	C00346	PHOSPHORYL-ETHANOLAMINE	1071-23-4	1015
	822	12	45970	Lipids	Phospholipids	1-palmitoyl-GPG (16:0)*		0.26	0.27	0.16	0.16	3.77	0.98	0.6	0.61		0.0644	0.0475	0.1068	0.1186	0.0355	0.0258	0.04	0.0186	0.1068	0.1186	0.9502	0.415	0.4054	0.5801	0.4255	0.2473	1-palmitoyl-GPG (16:0)*	Lipids	Phospholipids	100005717	LC/MS neg	5570	483.273				3300276
	857	8	19263	Lipids	Phospholipids	1-palmitoyl-2-oleoyl-GPE (16:0/18:1)		3.74	2.25	2.38	2.21	0.44	1.66	1.05	0.98		0.0086	0.0184	0.0255	0.0942	0.0069	0.0132	0.0398	0.0186	0.0255	0.0942	0.0845	0.2158	0.67	0.5804	0.9005	0.3637	1-palmitoyl-2-oleoyl-GPE (16:0/18:1)	Lipids	Phospholipids	1526	LC/MS pos late	2509	718.538			26662-94-2	5283496
	859	1	52625	Lipids	Phospholipids	1,2-dipalmitoyl-GPG (16:0/16:0)		2.33	2.46	2.38	5.54	0.41	0.95	0.96	2.25		0.2741	0.0974	0.1215	0.1186	0.1073	0.0432	0.0389	0.0185	0.1215	0.1186	0.6695	0.3396	0.6836	0.5804	0.0053	0.0449	1,2-dipalmitoyl-GPG (16:0/16:0)	Lipids	Phospholipids	100000652	LC/MS polar	735	721.503			200880-41-7	11846227
	870	7	52691	Lipids	Phospholipids	1-palmitoleoyl-GPA (16:1)*		2.72	1.83	1.97	1.06	0.55	1.48	1.08	0.58		0.2078	0.0819	0.4136	0.2118	0.3202	0.0893	0.8122	0.1331	0.4136	0.2118	0.5046	0.3058	0.8379	0.6022	0.4337	0.249	1-palmitoleoyl-GPA (16:1)*	Lipids	Phospholipids	100009085	LC/MS polar	1467	407.22
	880	120	48857	Lipids	Phospholipids	glycerophosphoglycerol		2.31	1.47	1.74	2.15	0.68	1.57	1.18	1.46		0.0011	0.0073	0.4368	0.2224	0.1042	0.0429	0.0016	0.0043	0.4368	0.2224	0.3324	0.2932	0.672	0.5804	0.3799	0.2414	glycerophosphoglycerol	Lipids	Phospholipids	100001619	LC/MS polar	2430	245.043	C03274			439964
	883	9	52448	Lipids	Phospholipids	1-palmitoyl-2-oleoyl-GPG (16:0/18:1)		3.1	1.74	1.71	1.19	0.58	1.78	0.99	0.69		0.0274	0.031	0.285	0.1669	0.1726	0.0588	0.4454	0.0902	0.285	0.1669	0.2469	0.2577	0.944	0.6339	0.4501	0.2543	1-palmitoyl-2-oleoyl-GPG (16:0/18:1)	Lipids	Phospholipids	100000641	LC/MS pos late	3206	766.559				5283509
	886	14	34437	Lipids	Phospholipids	1-stearoyl-GPG (18:0)		0.26	0.24	0.15	0.06	4.11	1.05	0.62	0.27		0.2024	0.0806	0.1875	0.1322	0.0882	0.0385	0.0691	0.0257	0.1875	0.1322	0.6834	0.343	0.1528	0.448	0.0069	0.0449	1-stearoyl-GPG (18:0)	Lipids	Phospholipids	100001462	LC/MS neg	5816	511.304
	907	29	41220	Lipids	Phospholipids	2-stearoyl-GPE (18:0)*		0.43	0.33	0.3	0.17	3.07	1.31	0.93	0.53		0.0928	0.058	0.0705	0.1096	0.0526	0.0297	0.002	0.0043	0.0705	0.1096	0.6119	0.3242	0.6729	0.5804	0.0673	0.101	2-stearoyl-GPE (18:0)*	Lipids	Phospholipids	100003901	LC/MS neg	6350	480.31
	927	6	45968	Lipids	Phospholipids	1-oleoyl-GPG (18:1)*		0.25	0.25	0.14	0.16	4.02	1.02	0.56	0.63		0.2657	0.0962	0.2197	0.1469	0.1765	0.0594	0.1938	0.0497	0.2197	0.1469	0.8269	0.3871	0.5505	0.5804	0.6504	0.2967	1-oleoyl-GPG (18:1)*	Lipids	Phospholipids	100005716	LC/MS neg	5610	509.288
	1016	70	18362	Lipids	Fatty acid, Dicarboxylate	azelate (nonanedioate)		10.51	4.03	4.61	5.92	0.25	2.61	1.14	1.47		0.017	0.0257	0.1321	0.1202	0.0263	0.0215	0.0298	0.0164	0.1321	0.1202	0.2242	0.2553	0.7185	0.584	0.4511	0.2543	azelate (nonanedioate)	Lipids	Fatty acid, Dicarboxylate	2029	LC/MS neg	1276	187.098	C08261		123-99-9	2266
	1021	218	32398	Lipids	Fatty acid, Dicarboxylate	sebacate (decanedioate)		5.19	2.27	3.61	2.8	0.44	2.28	1.59	1.23		0.0499	0.0423	0.153	0.1226	0.0756	0.036	0.1203	0.0386	0.153	0.1226	0.2249	0.2553	0.4488	0.5804	0.2883	0.2098	sebacate (decanedioate)	Lipids	Fatty acid, Dicarboxylate	100001211	LC/MS neg	1788	201.113	C08277		111-20-6	5192
	1022	224	15730	Lipids	Fatty acid, Dicarboxylate	suberate (octanedioate)		30.42	8.43	5.86	20.82	0.12	3.61	0.7	2.47		0.0011	0.0073	0.1707	0.1285	0.0111	0.016	0.0096	0.0097	0.1707	0.1285	0.2227	0.2553	0.7259	0.584	0.2912	0.2103	suberate (octanedioate)	Lipids	Fatty acid, Dicarboxylate	100000016	LC/MS polar	2577.6	173.082	C08278	CPD0-1264	505-48-6	10457
	1028	114	396	Lipids	Fatty acid, Dicarboxylate	glutarate (pentanedioate)		3.16	1.61	2.21	3.94	0.62	1.96	1.37	2.45		0.0046	0.0133	0.5	0.2309	0.1856	0.0607	0.1976	0.05	0.5	0.2309	0.3034	0.2754	0.6308	0.5804	0.3933	0.2434	glutarate (pentanedioate)	Lipids	Fatty acid, Dicarboxylate	339	LC/MS polar	2900	131.035	C00489	GLUTARATE	110-94-1	743
	1057	190	1508	Cofactors, Prosthetic Groups, Electron Carriers	CoA metabolism	pantothenate		1.39	4.6	2.14	9.49	0.22	0.3	0.47	2.06		0.4598	0.1411	0.0086	0.0942	0.2067	0.0636	0.009	0.0096	0.0086	0.0942	0.0433	0.1936	0.1312	0.448	0.09	0.1107	pantothenate	Cofactors, Prosthetic Groups, Electron Carriers	CoA metabolism	1024	LC/MS neg	1498.7	218.103	C00864	PANTOTHENATE	137-08-6	6613
	1063	53	558	Cofactors, Prosthetic Groups, Electron Carriers	Nicotinate and nicotinamide metabolism	adenosine 5'-diphosphoribose (ADP-ribose)		0.32	0.32	0.32	0.32	3.17	1	1	1		0.5	0.1431	0.5	0.2309	0.5	0.1235	0.5	0.0936	0.5	0.2309							adenosine 5'-diphosphoribose (ADP-ribose)	Cofactors, Prosthetic Groups, Electron Carriers	Nicotinate and nicotinamide metabolism	215	LC/MS neg	920	558.064	C00301	ADENOSINE_DIPHOSPHATE_RIBOSE	68414-18-6	192
	1064	175	594	Cofactors, Prosthetic Groups, Electron Carriers	Nicotinate and nicotinamide metabolism	nicotinamide		1.08	0.89	1	0.93	1.12	1.21	1.12	1.05		0.4115	0.1323	0.3186	0.1803	0.9429	0.2064	0.5107	0.0947	0.3186	0.1803	0.1445	0.238	0.3984	0.5801	0.7358	0.3159	nicotinamide	Cofactors, Prosthetic Groups, Electron Carriers	Nicotinate and nicotinamide metabolism	432	LC/MS pos early	1942	123.055	C00153	NIACINAMIDE	98-92-0	936
	1065	176	5278	Cofactors, Prosthetic Groups, Electron Carriers	Nicotinate and nicotinamide metabolism	nicotinamide adenine dinucleotide (NAD+)		0.6	0.8	1.94	0.96	1.24	0.75	2.41	1.2		0.2955	0.1024	0.5966	0.257	0.2642	0.0765	0.8945	0.1447	0.5966	0.257	0.5146	0.3058	0.1648	0.4634	0.6375	0.2958	nicotinamide adenine dinucleotide (NAD+)	Cofactors, Prosthetic Groups, Electron Carriers	Nicotinate and nicotinamide metabolism	1310	LC/MS neg	1434	662.102	C00003	NAD	53-84-9	5893
	1071	177	1504	Cofactors, Prosthetic Groups, Electron Carriers	Nicotinate and nicotinamide metabolism	nicotinate		0.13	0.14	0.27	0.14	7.03	0.92	1.93	0.95		0.4967	0.1431	0.5339	0.2404	0.7668	0.1742	0.5334	0.0971	0.5339	0.2404	0.7727	0.37	0.2638	0.5034	0.9765	0.3822	nicotinate	Cofactors, Prosthetic Groups, Electron Carriers	Nicotinate and nicotinamide metabolism	567	LC/MS pos early	1673	124.039	C00253	NIACINE	59-67-6	938
	1077	210	1899	Cofactors, Prosthetic Groups, Electron Carriers	Nicotinate and nicotinamide metabolism	quinolinate		1	1.48	1.02	3.87	0.67	0.67	0.69	2.6				0.002	0.0917	0.4226	0.1127	0.0578	0.0238	0.002	0.0917	0.002	0.0681	0.0019	0.1191	0.1129	0.1266	quinolinate	Cofactors, Prosthetic Groups, Electron Carriers	Nicotinate and nicotinamide metabolism	182	LC/MS polar	3000	166.015	C03722	QUINOLINATE	89-00-9	1066
	1087	202	43023	Cofactors, Prosthetic Groups, Electron Carriers	Folate Metabolism	pterin		59.26	7.15	20.8	7.35	0.14	8.29	2.91	1.03		0.0047	0.0133	0.2586	0.1555	0.0032	0.0095	0.01	0.0098	0.2586	0.1555	0.1945	0.2553	0.3306	0.5463	0.786	0.3315	pterin	Cofactors, Prosthetic Groups, Electron Carriers	Folate Metabolism	100004216	LC/MS neg	1370	162.042	C00715		22363-60-4	73000
	1088	252	54728	Cofactors, Prosthetic Groups, Electron Carriers	Folate Metabolism	xanthopterin		0.88	1.13	2.3	0.43	0.89	0.78	2.03	0.38		0.7439	0.1902	0.9797	0.3569	0.1683	0.0585	0.1589	0.0447	0.9797	0.3569	0.8743	0.3951	0.3951	0.5801	0.3892	0.2434	xanthopterin	Cofactors, Prosthetic Groups, Electron Carriers	Folate Metabolism	100006338	LC/MS polar	2805	178.037				8397
	1089	47	15488	Cofactors, Prosthetic Groups, Electron Carriers	Oxidative phosphorylation	acetylphosphate		1.48	5.44	1.71	1.13	0.18	0.27	0.31	0.21		0.4809	0.1431	0.3047	0.1773	0.8902	0.1964	0.4183	0.0874	0.3047	0.1773	0.187	0.2553	0.3117	0.5315	0.1565	0.1491	acetylphosphate	Cofactors, Prosthetic Groups, Electron Carriers	Oxidative phosphorylation	1211	LC/MS polar	4013.9	138.98	C00227	ACETYL-P	94249-01-1	186
	1090	152	37070	Cofactors, Prosthetic Groups, Electron Carriers	Oxidative phosphorylation	methylphosphate		0.73	0.74	0.2	0.28	1.36	0.99	0.28	0.38		0.1852	0.0778	0.5957	0.257	0.004	0.0103	0.0055	0.0079	0.5957	0.257	0.7331	0.3527	0.5789	0.5804	0.7219	0.3157	methylphosphate	Cofactors, Prosthetic Groups, Electron Carriers	Oxidative phosphorylation	100001805	LC/MS pos early	544	113			7023-27-0	13130
	1091	197	42109	Cofactors, Prosthetic Groups, Electron Carriers	Oxidative phosphorylation	phosphate		2.28	1.71	1.29	0.08	0.59	1.34	0.75	0.05		0.0751	0.0514	0.0452	0.1033	0.5433	0.1324	0.0205	0.0132	0.0452	0.1033	0.4371	0.3058	0.3	0.5283	0.01	0.0528	phosphate	Cofactors, Prosthetic Groups, Electron Carriers	Oxidative phosphorylation	461	LC/MS pos early	576	98.9842	C00009	Pi	7664-38-2	1061
	1096	87	2134	Cofactors, Prosthetic Groups, Electron Carriers	Riboflavin and FAD metabolism	flavin adenine dinucleotide (FAD)		2.78	3.15	4.76	0.85	0.32	0.88	1.51	0.27		0.0668	0.0476	0.1099	0.1186	0.0466	0.0285	0.6323	0.1071	0.1099	0.1186	0.4728	0.3058	0.0644	0.3742	0.0089	0.0528	flavin adenine dinucleotide (FAD)	Cofactors, Prosthetic Groups, Electron Carriers	Riboflavin and FAD metabolism	327	LC/MS neg	2425	784.15	C00016	FAD	146-14-5;84366-81-4	643975
	1097	211	1827	Cofactors, Prosthetic Groups, Electron Carriers	Riboflavin and FAD metabolism	riboflavin (Vitamin B2)		1.85	3.5	3.02	2.4	0.29	0.53	0.86	0.69		0.2585	0.0941	0.0379	0.0942	0.0162	0.0163	0.0316	0.0169	0.0379	0.0942	0.1594	0.238	0.5797	0.5804	0.2399	0.1859	riboflavin (Vitamin B2)	Cofactors, Prosthetic Groups, Electron Carriers	Riboflavin and FAD metabolism	500	LC/MS pos early	2292	377.146	C00255	RIBOFLAVIN	83-88-5	493570
	1098	88	15797	Cofactors, Prosthetic Groups, Electron Carriers	Riboflavin and FAD metabolism	flavin mononucleotide (FMN)		1.85	1.93	3.54	0.83	0.52	0.95	1.83	0.43		0.1035	0.058	0.1081	0.1186	0.0203	0.0182	0.5	0.0936	0.1081	0.1186	0.8104	0.3811	0.1094	0.4345	0.1197	0.1327	flavin mononucleotide (FMN)	Cofactors, Prosthetic Groups, Electron Carriers	Riboflavin and FAD metabolism	100000251	LC/MS neg	2390	455.097	C00061	FMN	130-40-5	710
	1109	233	27738	Cofactors, Prosthetic Groups, Electron Carriers	Ascorbate metabolism	threonate		0.48	0.27	1.85	3.78	3.67	1.77	6.77	13.84		0.8113	0.2004	0.5886	0.256	0.569	0.1352	0.3427	0.0756	0.5886	0.256	0.3799	0.2962	0.0574	0.3742	0.0128	0.0544	threonate	Cofactors, Prosthetic Groups, Electron Carriers	Ascorbate metabolism	100001022	LC/MS polar	2384	135.03	C01620	L-THREONATE	70753-61-6	151152
	1118	229	5341	Cofactors, Prosthetic Groups, Electron Carriers	Thiamine metabolism	thiamin (Vitamin B1)		0.55	0.91	1.17	0.59	1.1	0.6	1.28	0.64		0.6216	0.1664	0.9235	0.3448	0.7457	0.1715	0.6714	0.1133	0.9235	0.3448	0.1457	0.238	0.5795	0.5804	0.1863	0.1643	thiamin (Vitamin B1)	Cofactors, Prosthetic Groups, Electron Carriers	Thiamine metabolism	873	LC/MS pos early	3050	265.112	C00378	THIAMINE	59-43-8	1130
	1119	231	15798	Cofactors, Prosthetic Groups, Electron Carriers	Thiamine metabolism	thiamin monophosphate		0.73	1.03	1.18	0.35	0.97	0.71	1.14	0.34		0.7812	0.1963	0.813	0.3181	0.8274	0.1856	0.3027	0.0688	0.813	0.3181	0.0402	0.1936	0.9967	0.6472	0.016	0.0544	thiamin monophosphate	Cofactors, Prosthetic Groups, Electron Carriers	Thiamine metabolism	523	LC/MS pos early	2378	345.078	C01081	THIAMINE-P	532-40-1	3382778
	1120	230	35670	Cofactors, Prosthetic Groups, Electron Carriers	Thiamine metabolism	thiamin diphosphate		0.26	0.31	0.32	0.26	3.2	0.85	1.01	0.85		0.0429	0.0398	0.0373	0.0942	0.0079	0.0132	0.0429	0.0192	0.0373	0.0942	0.5	0.3058	0.996	0.6472	0.5	0.26	thiamin diphosphate	Cofactors, Prosthetic Groups, Electron Carriers	Thiamine metabolism	522	LC/MS neg	1195.1	423.03	C00068	THIAMINE-PYROPHOSPHATE	154-87-0	1132
	1132	204	5331	Cofactors, Prosthetic Groups, Electron Carriers	Vitamin B metabolism (B6 or B12)	pyridoxal phosphate		2.04	3.37	4.29	0.3	0.3	0.61	1.27	0.09		0.6211	0.1664	0.7495	0.2998	0.2812	0.0805	0.5	0.0936	0.7495	0.2998	0.9926	0.4246	0.6033	0.5804	0.5	0.26	pyridoxal phosphate	Cofactors, Prosthetic Groups, Electron Carriers	Vitamin B metabolism (B6 or B12)	492	LC/MS pos early	1367	248.032	C00018	PYRIDOXAL_PHOSPHATE	41468-25-1	1051
	1133	205	2150	Cofactors, Prosthetic Groups, Electron Carriers	Vitamin B metabolism (B6 or B12)	pyridoxamine		1.42	1.38	1.33	0.87	0.72	1.02	0.96	0.63		0.5076	0.1446	0.5221	0.2363	0.5545	0.1339	0.9244	0.1483	0.5221	0.2363	0.8935	0.3986	0.7057	0.584	0.0343	0.0766	pyridoxamine	Cofactors, Prosthetic Groups, Electron Carriers	Vitamin B metabolism (B6 or B12)	568	LC/MS pos early	2975	169.097	C00534	PYRIDOXAMINE	58052-48-5	1052
	1134	207	31555	Cofactors, Prosthetic Groups, Electron Carriers	Vitamin B metabolism (B6 or B12)	pyridoxate		0.66	0.91	0.35	1.02	1.1	0.73	0.38	1.12		0.3273	0.1114	0.677	0.2795	0.0181	0.017	0.9298	0.1483	0.677	0.2795	0.3937	0.3	0.0168	0.3249	0.566	0.2767	pyridoxate	Cofactors, Prosthetic Groups, Electron Carriers	Vitamin B metabolism (B6 or B12)	100001121	LC/MS neg	2185	182.046	C00847		82-82-6	6723
	1136	206	3138	Cofactors, Prosthetic Groups, Electron Carriers	Vitamin B metabolism (B6 or B12)	pyridoxamine phosphate		2.29	2.75	2.94	1	0.36	0.83	1.07	0.36		0.1453	0.0694	0.5	0.2309	0.0444	0.0278			0.5	0.2309	0.9876	0.4242	0.7789	0.5916	0.5	0.26	pyridoxamine phosphate	Cofactors, Prosthetic Groups, Electron Carriers	Vitamin B metabolism (B6 or B12)	493	LC/MS pos early	1932	249.063	C00647	PYRIDOXAMINE-5P	529-96-4	1053
	1148	16	1553	Nucleotide	Purine metabolism	2'-deoxyadenosine		3.6	2.32	3.6	4.28	0.43	1.55	1.55	1.85		0.0079	0.0176	0.036	0.0942	0.0247	0.0211	0.0328	0.0173	0.036	0.0942	0.0754	0.2158	0.0894	0.398	0.0742	0.101	2'-deoxyadenosine	Nucleotide	Purine metabolism	211	LC/MS pos early	2252	252.109	C00559	DEOXYADENOSINE	16373-93-6	13730
	1149	20	1411	Nucleotide	Purine metabolism	2'-deoxyguanosine		2.3	1.76	4.29	3.59	0.57	1.3	2.43	2.04		0.0919	0.058	0.1472	0.1226	0.018	0.017	0.0289	0.0164	0.1472	0.1226	0.2506	0.2577	0.0314	0.3304	0.044	0.0867	2'-deoxyguanosine	Nucleotide	Purine metabolism	348	LC/MS neg	1751	266.089	C00330	DEOXYGUANOSINE	961-07-9	187790
	1150	21	35662	Nucleotide	Purine metabolism	2'-deoxyguanosine 5'-monophosphate (dGMP)		2.23	2.88	4.53	0.81	0.35	0.77	1.57	0.28		0.1027	0.058	0.1973	0.137	0.0183	0.017	0.4844	0.0936	0.1973	0.137	0.711	0.3485	0.3962	0.5801	0.1011	0.1188	2'-deoxyguanosine 5'-monophosphate (dGMP)	Nucleotide	Purine metabolism	100001546	LC/MS neg	963	346.056	C00362	DGMP	902-04-5	65059
	1151	22	15076	Nucleotide	Purine metabolism	2'-deoxyinosine		2.95	1.68	5.1	4.32	0.59	1.75	3.03	2.57		0.046	0.0406	0.1769	0.1321	0.0156	0.0163	0.0205	0.0132	0.1769	0.1321	0.0409	0.1936	0.0112	0.2985	0.0158	0.0544	2'-deoxyinosine	Nucleotide	Purine metabolism	100000135	LC/MS neg	1688	251.079	C05512		890-38-0	65058
	1156	49	554	Nucleotide	Purine metabolism	adenine		13.67	6.37	6.67	9.01	0.16	2.15	1.05	1.41		0.001	0.0073	0.031	0.0942	0.002	0.0079	0.0019	0.0043	0.031	0.0942	0.0371	0.1936	0.8434	0.6034	0.1889	0.1643	adenine	Nucleotide	Purine metabolism	880	LC/MS pos early	2221	136.062	C00147	ADENINE	73-24-5	190
	1157	50	555	Nucleotide	Purine metabolism	adenosine		5.5	3.54	4.2	1.64	0.28	1.55	1.18	0.46		0.0029	0.0119	0.3182	0.1803	0.0018	0.0079	0.0333	0.0173	0.3182	0.1803	0.4973	0.3058	0.6779	0.5804	0.502	0.26	adenosine	Nucleotide	Purine metabolism	798	LC/MS pos early	2169	268.104	C00212	ADENOSINE	58-61-7	60961
	1160	51	35142	Nucleotide	Purine metabolism	adenosine 3'-monophosphate (3'-AMP)		0.81	0.88	0.81	0.81	1.14	0.92	0.92	0.92		0.5	0.1431	0.6581	0.2744	0.5	0.1235	0.5	0.0936	0.6581	0.2744	0.5	0.3058	0.5	0.5804	0.5	0.26	adenosine 3'-monophosphate (3'-AMP)	Nucleotide	Purine metabolism	100001449	LC/MS neg	1245	346.056	C01367	CPD-3706	84-21-9	41211
	1161	52	3108	Nucleotide	Purine metabolism	adenosine 5'-diphosphate (ADP)		0.15	1.48	0.15	0.15	0.68	0.1	0.1	0.1		0.1479	0.0694	0.8562	0.3279	0.1479	0.0554	0.1479	0.0423	0.8562	0.3279	0.5	0.3058	0.5	0.5804	0.5	0.26	adenosine 5'-diphosphate (ADP)	Nucleotide	Purine metabolism	208	LC/MS neg	680	426.022	C00008	ADP	20398-34-9	6022
	1162	54	32342	Nucleotide	Purine metabolism	adenosine 5'-monophosphate (AMP)		2.02	2.84	1.56	0.45	0.35	0.71	0.55	0.16		0.0625	0.0473	0.0065	0.0942	0.0919	0.0393	0.0802	0.0288	0.0065	0.0942	0.1859	0.2553	0.04	0.3304	0.0159	0.0544	adenosine 5'-monophosphate (AMP)	Nucleotide	Purine metabolism	209	LC/MS pos early	1013	348.07	C00020	AMP	149022-20-8	6083
	1167	59	1107	Nucleotide	Purine metabolism	allantoin		0.58	0.58	0.58	0.58	1.71	1	1	1		0.5	0.1431	0.5	0.2309	0.5	0.1235	0.5	0.0936	0.5	0.2309							allantoin	Nucleotide	Purine metabolism	1002	LC/MS polar	1672	157.037	C02350	ALLANTOIN	97-59-6	204
	1168	123	32352	Nucleotide	Purine metabolism	guanine		1	2.17	1	1.33	0.46	0.46	0.46	0.61				0.4428	0.2229			0.4226	0.0874	0.4428	0.2229	0.4428	0.3058	0.4428	0.5804	0.5797	0.2791	guanine	Nucleotide	Purine metabolism	172	LC/MS neg	1330	150.042	C00242	GUANINE	73-40-5	764
	1169	124	1573	Nucleotide	Purine metabolism	guanosine		3.03	2.4	5.52	5.13	0.42	1.26	2.3	2.13		0.0372	0.0369	0.1193	0.1186	0.0323	0.0244	0.0135	0.0112	0.1193	0.1186	0.494	0.3058	0.1538	0.448	0.1403	0.1408	guanosine	Nucleotide	Purine metabolism	1099	LC/MS neg	1662	282.084	C00387	GUANOSINE	118-00-3	6802
	1171	125	2849	Nucleotide	Purine metabolism	guanosine 5'- monophosphate (5'-GMP)		2.6	4.58	9.07	0.58	0.22	0.57	1.98	0.13		0.0336	0.0345	0.0626	0.1048	0.002	0.0079	0.1365	0.0408	0.0626	0.1048	0.1015	0.2355	0.0755	0.3742	0.006	0.0449	guanosine 5'- monophosphate (5'-GMP)	Nucleotide	Purine metabolism	347	LC/MS pos early	800	364.065	C00144	GMP	5550-12-09	6804
	1172	126	37139	Nucleotide	Purine metabolism	guanosine-2',3'-cyclic monophosphate		1.94	1.17	1.68	0.76	0.85	1.66	1.43	0.65		0.3499	0.1164	0.7192	0.2916	0.2782	0.0801	0.4795	0.0936	0.7192	0.2916	0.4999	0.3058	0.4452	0.5804	0.3258	0.2203	guanosine-2',3'-cyclic monophosphate	Nucleotide	Purine metabolism	74	LC/MS neg	1480	344.04	C06194		15718-49-7	92823
	1174	129	3127	Nucleotide	Purine metabolism	hypoxanthine		4.01	4.17	4.63	5.62	0.24	0.96	1.11	1.35		0.1107	0.059	0.16	0.1247	0.1511	0.0557	0.135	0.0408	0.16	0.1247	0.7262	0.3509	0.4281	0.5804	0.0873	0.1107	hypoxanthine	Nucleotide	Purine metabolism	171	LC/MS neg	1291.2	135.031	C00262	HYPOXANTHINE	68-94-0	790
	1175	131	1123	Nucleotide	Purine metabolism	inosine		4.23	3.55	6	7.22	0.28	1.19	1.69	2.03		0.0636	0.0475	0.058	0.1044	0.0157	0.0163	0.0214	0.0136	0.058	0.1044	0.5504	0.3156	0.2161	0.4744	0.1337	0.1385	inosine	Nucleotide	Purine metabolism	361	LC/MS neg	1602.1	267.073	C00294	INOSINE	58-63-9	6021
	1176	132	2133	Nucleotide	Purine metabolism	inosine 5'-monophosphate (IMP)		5.7	8.52	6.44	2.59	0.12	0.67	0.76	0.3		0.173	0.0743	0.1052	0.1186	0.1721	0.0588	0.2971	0.0682	0.1052	0.1186	0.4231	0.3025	0.5785	0.5804	0.0796	0.1054	inosine 5'-monophosphate (IMP)	Nucleotide	Purine metabolism	362	LC/MS pos early	650	349.054	C00130	IMP	4691-65-0	8582
	1184	243	1604	Nucleotide	Purine metabolism	urate		0.09	0.03	0.03	0.03	31.88	2.97	1	1		0.0417	0.0397	0.0871	0.1186	0.0871	0.0385	0.0871	0.0304	0.0871	0.1186	0.4226	0.3025					urate	Nucleotide	Purine metabolism	1134	LC/MS neg	757.1	167.021	C00366	URATE	69-93-2;120K5305	1175
	1185	251	3147	Nucleotide	Purine metabolism	xanthine		7.02	1.73	4.19	4.44	0.58	4.05	2.42	2.56		0.0126	0.024	0.1839	0.1322	0.0345	0.0254	0.0202	0.0132	0.1839	0.1322	0.0333	0.1936	0.1114	0.4345	0.0354	0.0767	xanthine	Nucleotide	Purine metabolism	1004	LC/MS polar	2023	151.026	C00385	XANTHINE	69-89-6	1188
	1186	253	15136	Nucleotide	Purine metabolism	xanthosine		8.27	5.7	20.64	1.47	0.18	1.45	3.62	0.26		0.0542	0.0433	0.0558	0.1044	0.0126	0.0163	0.7789	0.1293	0.0558	0.1044	0.2582	0.2577	0.0289	0.3304	0.069	0.101	xanthosine	Nucleotide	Purine metabolism	100000299	LC/MS neg	1075	283.068	C01762	XANTHOSINE	146-80-5	64959
	1193	158	42081	Nucleotide	Purine metabolism	N6,N6-dimethyladenosine		0.96	2.22	6.31	6.72	0.45	0.43	2.84	3.03		0.8855	0.2159	0.7675	0.3043	0.1742	0.059	0.1899	0.0497	0.7675	0.3043	0.695	0.3455	0.4028	0.5801	0.386	0.2434	N6,N6-dimethyladenosine	Nucleotide	Purine metabolism	100003867	LC/MS pos early	2415	296.135			2620-62-4	348206
	1197	17	46333	Nucleotide	Purine metabolism	2'-deoxyadenosine 5'-monophosphate		2.05	2.91	3.34	1.63	0.34	0.7	1.15	0.56		0.0175	0.0257	0.2371	0.1502	0.0007	0.0078	0.2325	0.0569	0.2371	0.1502	0.5927	0.3192	0.6844	0.5804	0.3538	0.231	2'-deoxyadenosine 5'-monophosphate	Nucleotide	Purine metabolism	100000485	LC/MS neg	1315	330.061	C00360		653-63-4	12599
	1204	18	15949	Nucleotide	Pyrimidine metabolism	2'-deoxycytidine		4.28	4.87	5.51	11.7	0.21	0.88	1.13	2.4		0.1502	0.0694	0.1346	0.1202	0.0941	0.0396	0.0414	0.0188	0.1346	0.1202	0.3741	0.2962	0.6982	0.584	0.0717	0.101	2'-deoxycytidine	Nucleotide	Pyrimidine metabolism	100000125	LC/MS neg	1492.2	226.083	C00881	DEOXYCYTIDINE	951-77-9	13711
	1205	19	533	Nucleotide	Pyrimidine metabolism	2'-deoxycytidine 5'-monophosphate		3.24	4.57	4.39	2.65	0.22	0.71	0.96	0.58		0.0269	0.031	0.0676	0.1081	0.003	0.0095	0.0281	0.0163	0.0676	0.1081	0.3613	0.2962	0.9453	0.6339	0.2683	0.203	2'-deoxycytidine 5'-monophosphate	Nucleotide	Pyrimidine metabolism	298	LC/MS pos early	975	308.064	C00239	DCM	1032-65-1	13945
	1206	23	1412	Nucleotide	Pyrimidine metabolism	2'-deoxyuridine		0.88	2.76	4.37	0.81	0.36	0.32	1.58	0.29		0.5591	0.1554	0.0286	0.0942	0.1347	0.0518	0.403	0.0855	0.0286	0.0942	0.0377	0.1936	0.6918	0.5836	0.0201	0.0564	2'-deoxyuridine	Nucleotide	Pyrimidine metabolism	536	LC/MS polar	1100	273.073	C00526	DEOXYURIDINE	951-78-0	13712
	1216	79	514	Nucleotide	Pyrimidine metabolism	cytidine		8.54	6.74	18.98	20.66	0.15	1.27	2.81	3.06		0.021	0.0281	0.1193	0.1186	0.019	0.0173	0.0105	0.0098	0.1193	0.1186	0.5927	0.3192	0.2323	0.4768	0.2132	0.1752	cytidine	Nucleotide	Pyrimidine metabolism	827	LC/MS neg	1325	242.078	C00475	CYTIDINE	65-46-3	6175
	1217	80	2372	Nucleotide	Pyrimidine metabolism	cytidine 5'-monophosphate (5'-CMP)		2.85	4.71	5.31	2.33	0.21	0.6	1.13	0.49		0.0229	0.03	0.0346	0.0942	0.0033	0.0095	0.0065	0.0079	0.0346	0.0942	0.1125	0.238	0.5362	0.5804	0.0588	0.1004	cytidine 5'-monophosphate (5'-CMP)	Nucleotide	Pyrimidine metabolism	282	LC/MS pos early	835	324.059	C00055	CMP	63-37-6	6131
	1219	81	573	Nucleotide	Pyrimidine metabolism	cytosine		1.53	6.7	2.12	2	0.15	0.23	0.32	0.3		0.1954	0.0797	0.2116	0.1436	0.1835	0.0607	0.2543	0.0609	0.2116	0.1436	0.2401	0.2553	0.2834	0.5193	0.2546	0.1957	cytosine	Nucleotide	Pyrimidine metabolism	881	LC/MS pos early	2060	112.051	C00380	CYTOSINE	71-30-7	597
	1221	82	601	Nucleotide	Pyrimidine metabolism	dihydroorotate		1	1	1.06	7.17	1	1	1.06	7.17						0.1878	0.0607	0.204	0.0511					0.1878	0.4673	0.204	0.1721	dihydroorotate	Nucleotide	Pyrimidine metabolism	923	LC/MS polar	1910	157.025	C00337	DI-H-OROTATE	155-54-4	648
	1222	83	35651	Nucleotide	Pyrimidine metabolism	ectoine		1.67	1.54	1.4	2.04	0.65	1.08	0.9	1.33		0.0017	0.0099	0.0185	0.0942	0.1362	0.052	4.8714e-05	0.0008	0.0185	0.0942	0.1075	0.238	0.4704	0.5804	0.0096	0.0528	ectoine	Nucleotide	Pyrimidine metabolism	100001635	LC/MS pos early	1980	143.082	C06231		96702-03-3	126041
	1223	156	35130	Nucleotide	Pyrimidine metabolism	N4-acetylcytidine		3.04	3.95	4.52	5.21	0.25	0.77	1.14	1.32		0.0051	0.0133	0.1079	0.1186	0.0005	0.0078	0.0153	0.0114	0.1079	0.1186	0.5021	0.3058	0.6385	0.5804	0.5092	0.2616	N4-acetylcytidine	Nucleotide	Pyrimidine metabolism	100001413	LC/MS pos early	1580	286.103			3768-18-1	107461
	1224	185	1505	Nucleotide	Pyrimidine metabolism	orotate		1.31	50.99	15.3	99.3	0.02	0.03	0.3	1.95		0.4653	0.1416	0.4399	0.2227	0.1271	0.0496	0.0089	0.0096	0.4399	0.2227	0.4734	0.3058	0.9089	0.6279	0.5505	0.2733	orotate	Nucleotide	Pyrimidine metabolism	445	LC/MS polar	1638.1	155.01	C00295	OROTATE	50887-69-9	967
	1225	186	35172	Nucleotide	Pyrimidine metabolism	orotidine		1	22.16	14.79	25.1	0.05	0.05	0.67	1.13				0.1374	0.1202	0.059	0.0313	0.0148	0.0114	0.1374	0.1202	0.1374	0.238	0.6158	0.5804	0.8487	0.3517	orotidine	Nucleotide	Pyrimidine metabolism	100001416	LC/MS polar	2250	287.052	C01103	OROTIDINE-5-PHOSPHATE	314-50-1	92751
	1227	235	2183	Nucleotide	Pyrimidine metabolism	thymidine		2.25	1.57	2.27	2.29	0.64	1.43	1.45	1.46		0.104	0.058	0.5732	0.253	0.0379	0.0269	0.0136	0.0112	0.5732	0.253	0.5461	0.3156	0.5026	0.5804	0.4877	0.26	thymidine	Nucleotide	Pyrimidine metabolism	872	LC/MS neg	1963.7	241.083	C00214	THYMIDINE	50-89-5	5789
	1228	236	12023	Nucleotide	Pyrimidine metabolism	thymidine 5'-monophosphate		3.93	3.49	4.89	4.56	0.29	1.13	1.4	1.31		0.0003	0.0058	0.002	0.0917	1.6719e-05	0.0009	0.0022	0.0045	0.002	0.0917	0.0868	0.2158	0.004	0.1288	0.0737	0.101	thymidine 5'-monophosphate	Nucleotide	Pyrimidine metabolism	1248	LC/MS neg	883	321.049	C00364	TMP	33430-62-5	9700
	1230	242	605	Nucleotide	Pyrimidine metabolism	uracil		3.21	1.74	5.14	4.75	0.58	1.85	2.96	2.73		0.1214	0.0618	0.3138	0.1802	0.0579	0.0313	0.0949	0.0323	0.3138	0.1802	0.2654	0.2613	0.0711	0.3742	0.0188	0.056	uracil	Nucleotide	Pyrimidine metabolism	825	LC/MS polar	1089.7	111.02	C00106	URACIL	66-22-8	1174
	1231	244	606	Nucleotide	Pyrimidine metabolism	uridine		3.36	2.92	4.83	7.51	0.34	1.15	1.66	2.58		0.0611	0.0469	0.071	0.1096	0.039	0.027	0.047	0.0202	0.071	0.1096	0.6033	0.323	0.1773	0.4673	0.0957	0.1141	uridine	Nucleotide	Pyrimidine metabolism	535	LC/MS neg	1457.6	243.062	C00299	URIDINE	58-96-8	6029
	1233	246	2856	Nucleotide	Pyrimidine metabolism	uridine 5'-monophosphate (UMP)		4.76	7.13	6.91	2.56	0.14	0.67	0.97	0.36		0.003	0.0119	0.0115	0.0942	0.0018	0.0079	0.0377	0.0185	0.0115	0.0942	0.147	0.238	0.876	0.6197	0.0265	0.0651	uridine 5'-monophosphate (UMP)	Nucleotide	Pyrimidine metabolism	869	LC/MS neg	627	323.029	C00105	UMP	3387-36-8	6030
	1237	172	1594	Nucleotide	Pyrimidine metabolism	N-carbamoylaspartate		1.18	1	5.41	135.57	1	1.18	5.41	135.57		0.4226	0.1336			0.1961	0.0617	0.4226	0.0874			0.4226	0.3025	0.1961	0.4682	0.4226	0.2472	N-carbamoylaspartate	Nucleotide	Pyrimidine metabolism	1108	LC/MS polar	3800	175.036	C00438	CARBAMYUL-L-ASPARTATE	923-37-5	93072
	1239	245	39764	Nucleotide	Pyrimidine metabolism	uridine 3'-monophosphate (3'-UMP)		0.96	7	0.96	0.96	0.14	0.14	0.14	0.14		0.5	0.1431	0.5089	0.2315	0.5	0.1235	0.5	0.0936	0.5089	0.2315	0.5	0.3058	0.5	0.5804	0.5	0.26	uridine 3'-monophosphate (3'-UMP)	Nucleotide	Pyrimidine metabolism	106	LC/MS polar	3800	323.029	C01368		35170-0-7;35170-03-7	101543
	1249	249	40475	Peptide	Dipeptide	valylglycine		1.11	1.6	1.56	1.25	0.63	0.7	0.98	0.78		0.7946	0.1988	0.4012	0.2078	0.4152	0.1118	0.6021	0.1038	0.4012	0.2078	0.2044	0.2553	0.8299	0.6002	0.1278	0.1378	valylglycine	Peptide	Dipeptide	100003641	LC/MS pos early	2444	175.108			686-43-1	136487
	1263	193	41374	Peptide	Dipeptide	phenylalanylalanine		0.48	0.75	0.48	1.23	1.34	0.65	0.65	1.66		0.0516	0.0428	0.5045	0.231	0.0516	0.0295	0.4029	0.0855	0.5045	0.231	0.5	0.3058	0.5	0.5804	0.3519	0.231	phenylalanylalanine	Peptide	Dipeptide	100003589	LC/MS pos early	2909	237.123			3918-87-4	6993123;5488196
	1265	58	37093	Peptide	Dipeptide	alanylleucine		0.69	1.1	0.74	0.92	0.91	0.63	0.67	0.83		0.0922	0.058	0.5669	0.2515	0.1222	0.0484	0.5645	0.1004	0.5669	0.2515	0.0626	0.2111	0.0809	0.3815	0.3022	0.2106	alanylleucine	Peptide	Dipeptide	100001890	LC/MS pos early	3055	203.139			1638-60-4	259583
	1280	241	41375	Peptide	Dipeptide	tyrosylglycine		0.74	1.23	0.74	0.74	0.81	0.6	0.6	0.6		0.3323	0.1125	0.4084	0.2103	0.3323	0.0918	0.3323	0.0741	0.4084	0.2103	0.1379	0.238	0.1379	0.448	0.1379	0.1399	tyrosylglycine	Peptide	Dipeptide	100003598	LC/MS pos early	2439	239.103			673-05-5	259323
	1282	201	40703	Peptide	Dipeptide	prolylglycine		2.08	3.96	4.27	4.55	0.25	0.53	1.08	1.15		0.2221	0.0858	0.0252	0.0942	0.0061	0.0122	0.0096	0.0097	0.0252	0.0942	0.1638	0.2409	0.2851	0.5193	0.0634	0.101	prolylglycine	Peptide	Dipeptide	100003674	LC/MS pos early	2136	173.092			2578-57-6	7408076;6426709
	1289	122	34398	Peptide	Dipeptide	glycylleucine		0.74	1.02	1.13	1.37	0.98	0.72	1.1	1.33		0.6577	0.1736	0.8787	0.3336	0.7354	0.17	0.5383	0.0975	0.8787	0.3336	0.4114	0.3025	0.7534	0.5855	0.4391	0.2506	glycylleucine	Peptide	Dipeptide	100001258	LC/MS pos early	3059	189.123	C02155		869-19-2	92843
	1322	141	40045	Peptide	Dipeptide	leucylglycine		0.15	0.95	0.44	1.19	1.05	0.16	0.47	1.26		0.1053	0.058	0.9433	0.3485	0.1573	0.057	0.6045	0.1038	0.9433	0.3485	0.0783	0.2158	0.1333	0.448	0.4633	0.2567	leucylglycine	Peptide	Dipeptide	100003185	LC/MS pos early	2778	189.123			686-50-0	79070
	1340	135	40008	Peptide	Dipeptide	isoleucylglycine		1.03	1.45	1.43	1.42	0.69	0.71	0.98	0.98		0.8096	0.2004	0.5411	0.2424	0.5432	0.1324	0.5461	0.0976	0.5411	0.2424	0.343	0.2939	0.9918	0.6472	0.9913	0.3841	isoleucylglycine	Peptide	Dipeptide	100003169	LC/MS pos early	2719	189.123			868-28-0	342532
	1353	139	40010	Peptide	Dipeptide	leucylalanine		0.23	0.64	0.41	1.12	1.55	0.36	0.64	1.75		0.0199	0.0276	0.0219	0.0942	0.0622	0.0319	0.5867	0.1034	0.0219	0.0942	0.0193	0.1936	0.1853	0.4673	0.062	0.101	leucylalanine	Peptide	Dipeptide	100003179	LC/MS pos early	2801	203.139			7298-84-2	259321
	1366	250	39994	Peptide	Dipeptide	valylleucine		0.13	0.69	0.29	0.65	1.45	0.19	0.42	0.94		0.0573	0.0452	0.4482	0.2244	0.0647	0.0323	0.1933	0.0497	0.4482	0.2244	0.1459	0.238	0.1801	0.4673	0.9537	0.3788	valylleucine	Peptide	Dipeptide	100003210	LC/MS pos early	3138	231.17			22906-55-4	352039
	1390	194	41370	Peptide	Dipeptide	phenylalanylglycine		0.49	1.98	1.07	0.94	0.51	0.25	0.54	0.48		0.203	0.0806	0.1278	0.1202	0.8799	0.195	0.7792	0.1293	0.1278	0.1202	0.0827	0.2158	0.0738	0.3742	0.0105	0.0528	phenylalanylglycine	Peptide	Dipeptide	100003588	LC/MS pos early	2898	223.108			721-90-4	98207
	1408	248	42079	Peptide	Dipeptide	valylglutamine		0.83	1.58	1.26	1.23	0.63	0.52	0.8	0.78		0.7069	0.184	0.4003	0.2078	0.5849	0.1376	0.6266	0.1066	0.4003	0.2078	0.1351	0.238	0.3668	0.5759	0.3178	0.2164	valylglutamine	Peptide	Dipeptide	100003640	LC/MS pos early	2295	246.145			42854-54-6	5253209
	1464	140	48189	Peptide	Dipeptide	leucylglutamine*		0.36	0.66	0.42	1.43	1.51	0.55	0.63	2.17		0.1069	0.058	0.4735	0.2309	0.0499	0.0289	0.2719	0.0634	0.4735	0.2309	0.5	0.3058	0.5912	0.5804	0.3024	0.2106	leucylglutamine*	Peptide	Dipeptide	100003183	LC/MS pos early	2620	260.161				4305457
	1471	239	43028	Peptide	Dipeptide	tryptophylglycine		0.82	0.82	0.82	0.82	1.22	1	1	1		0.5	0.1431	0.5	0.2309	0.5	0.1235	0.5	0.0936	0.5	0.2309							tryptophylglycine	Peptide	Dipeptide	100003609	LC/MS pos early	2930	262.119			7360-09-0	263471
	1547	113	53163	Peptide	Dipeptide Derivative	glutamyl-meso-diaminopimelate		0.58	0.84	0.82	0.52	1.19	0.7	0.98	0.63		0.0941	0.058	0.6488	0.2729	0.4386	0.1149	0.1413	0.0413	0.6488	0.2729	0.5873	0.3192	0.9768	0.6442	0.5	0.26	glutamyl-meso-diaminopimelate	Peptide	Dipeptide Derivative	100008986	LC/MS pos early	2555	320.145
	1549	57	53165	Peptide	Dipeptide Derivative	alanyl-glutamyl-meso-diaminopimelate		0.93	1.98	2	0.52	0.51	0.47	1.01	0.26		0.947	0.2251	0.3362	0.1832	0.328	0.091	0.38	0.082	0.3362	0.1832	0.0864	0.2158	0.9975	0.6472	0.0308	0.0717	alanyl-glutamyl-meso-diaminopimelate	Peptide	Dipeptide Derivative	100008987	LC/MS pos early	2776	391.182				826
	1625	71	15778	Secondary metabolism	Benzenoids	benzoate		35.7	22.93	12.72	26.3	0.04	1.56	0.55	1.15		0.0049	0.0133	0.0519	0.1044	0.0429	0.0275	0.0183	0.013	0.0519	0.1044	0.3516	0.2939	0.248	0.4854	0.9784	0.3822	benzoate	Secondary metabolism	Benzenoids	100000008	LC/MS neg	1750	121.029	C00180	BENZOATE	65-85-0	243
	1637	203	37499	Secondary metabolism	Benzenoids	p-toluic acid		17.2	9.53	13.19	20.84	0.1	1.8	1.38	2.19		0.0776	0.0525	0.3394	0.1832	0.0875	0.0385	0.1144	0.037	0.3394	0.1832	0.6595	0.3391	0.7434	0.584	0.4561	0.2543	p-toluic acid	Secondary metabolism	Benzenoids	100002056	LC/MS neg	2463	135.045	C01454		99-94-5	7470
	1640	216	1515	Secondary metabolism	Benzenoids	salicylate		23.29	8.25	7.72	12.37	0.12	2.82	0.94	1.5		0.0246	0.0301	0.1049	0.1186	0.0661	0.0327	0.0621	0.0247	0.1049	0.1186	0.0891	0.2164	0.6755	0.5804	0.1997	0.17	salicylate	Secondary metabolism	Benzenoids	501	LC/MS polar	802	137.024	C00805	CPD-110	69-72-7	338
	1879	32	531	Secondary metabolism	Terpenoids	3-hydroxy-3-methylglutarate		2.81	3.18	1.97	2.78	0.31	0.89	0.62	0.87		0.0813	0.0538	0.0756	0.1111	0.4326	0.1148	0.1239	0.0395	0.0756	0.1111	0.681	0.343	0.2982	0.5283	0.6456	0.2958	3-hydroxy-3-methylglutarate	Secondary metabolism	Terpenoids	112	LC/MS polar	2700	161.046	C03761		503-49-1	1662
	1935	226	41888	Xenobiotics	Chemicals	succinimide		1.93	1.25	2.69	5.79	0.8	1.55	2.16	4.64		0.0137	0.024	0.5	0.2309	0.2176	0.0662	0.006	0.0079	0.5	0.2309	0.2337	0.2553	0.3215	0.5368	0.0267	0.0651	succinimide	Xenobiotics	Chemicals	100003696	LC/MS polar	2155	116.035	C07273		123-56-8	11439
	1961	232	53231	Xenobiotics	Chemicals	thioproline		0.19	0.34	0.22	16.91	2.93	0.55	0.66	49.61		0.5	0.1431	0.6732	0.2793	0.5541	0.1339	0.2044	0.0511	0.6732	0.2793	0.5	0.3058	0.6403	0.5804	0.0609	0.101	thioproline	Xenobiotics	Chemicals	100009232	LC/MS pos early	1250	134.027			34592-47-4	93176;6973609
